# Supplementary material for: C. elegans orphan nuclear receptor NHR-42 represses innate immunity and promotes lipid loss downstream of HLH-30/TFEB
Source: Front Immunol. 2023 Feb 13;14:1094145. doi: 10.3389/fimmu.2023.1094145 (PMC9968933; doi:10.3389/fimmu.2023.1094145)
Supplement: Supplementary file 3 [file Table_2.xlsx]

## Sheet: Up in WT (noninfected)
GO Biological Process analysis - g:Profiler
source	term_name	term_id	adjusted_p_value	negative_log10_of_adjusted_p_value	term_size	query_size	intersection_size	effective_domain_size	intersections
GO:BP	organelle organization	GO:0006996	3.47008e-09	8.45966	1344	42	14	46934	C01G8.9E,C24A8.3,M151.2,ZC101.2O,Y37A1B.2D,M01E11.6,Y39G10AR.14A.1,F35A5.1,F20C5.3D,C36A4.5,Y71H2AM.17,C41G7.2,Y51H7C.6A.1,K05C4.6B
GO:BP	cellular component organization	GO:0016043	6.44817e-07	6.19056	2103	47	15	46934	C01G8.9E,C24A8.3,M151.2,ZC101.2O,Y37A1B.2D,M01E11.6,Y39G10AR.14A.1,F35A5.1,F20C5.3D,C36A4.5,Y71H2AM.17,C41G7.2,Y51H7C.6A.1,K05C4.6B,Y54F10AR.1
GO:BP	cellular component organization or biogenesis	GO:0071840	1.66593e-06	5.77834	2255	47	15	46934	C01G8.9E,C24A8.3,M151.2,ZC101.2O,Y37A1B.2D,M01E11.6,Y39G10AR.14A.1,F35A5.1,F20C5.3D,C36A4.5,Y71H2AM.17,C41G7.2,Y51H7C.6A.1,K05C4.6B,Y54F10AR.1
GO:BP	cellular process	GO:0009987	2.18532e-05	4.66049	9694	47	27	46934	F44E5.4,C12C8.1,C01G8.9E,C24A8.3,M151.2,ZC101.2O,C02B4.2,Y37A1B.2D,M01E11.6,C12D8.1D,Y39G10AR.14A.1,F35A5.1,F54D12.6B,F20C5.3D,C36A4.5,Y57A10A.28,Y49A3A.1,C44B9.1,Y71H2AM.17,D1005.1,T04D3.1,C41G7.2,Y51H7C.6A.1,F26E4.4,K05C4.6B,W02G9.5,Y54F10AR.1
GO:BP	cytoskeleton organization	GO:0007010	5.44637e-05	4.26389	421	42	7	46934	M151.2,ZC101.2O,M01E11.6,F35A5.1,C36A4.5,C41G7.2,K05C4.6B
GO:BP	protein refolding	GO:0042026	7.29523e-05	4.13696	10	3	2	46934	F44E5.4,C12C8.1
GO:BP	biological_process	GO:0008150	7.9507e-05	4.09959	11076	42	26	46934	F44E5.4,C12C8.1,C01G8.9E,C24A8.3,M151.2,T27E4.8,ZC101.2O,C02B4.2,Y37A1B.2D,M01E11.6,C12D8.1D,Y39G10AR.14A.1,F35A5.1,F54D12.6B,F20C5.3D,C36A4.5,Y57A10A.28,Y49A3A.1,C44B9.1,Y71H2AM.17,D1005.1,T04D3.1,C41G7.2,Y51H7C.6A.1,F26E4.4,K05C4.6B
GO:BP	chaperone cofactor-dependent protein refolding	GO:0051085	0.00024801	3.60553	18	3	2	46934	F44E5.4,C12C8.1
GO:BP	'de novo' post-translational protein folding	GO:0051084	0.00024801	3.60553	18	3	2	46934	F44E5.4,C12C8.1
GO:BP	'de novo' protein folding	GO:0006458	0.000277183	3.55723	19	3	2	46934	F44E5.4,C12C8.1
GO:BP	chaperone-mediated protein folding	GO:0061077	0.000526758	3.27839	26	3	2	46934	F44E5.4,C12C8.1
GO:BP	microtubule cytoskeleton organization	GO:0000226	0.00113229	2.94604	228	42	5	46934	M151.2,M01E11.6,C36A4.5,C41G7.2,K05C4.6B
GO:BP	supramolecular fiber organization	GO:0097435	0.00170484	2.76832	179	26	4	46934	M151.2,ZC101.2O,F35A5.1,C36A4.5
GO:BP	organelle assembly	GO:0070925	0.00198531	2.70217	292	37	5	46934	ZC101.2O,Y37A1B.2D,M01E11.6,F20C5.3D,C41G7.2
GO:BP	microtubule-based process	GO:0007017	0.00458968	2.33822	304	42	5	46934	M151.2,M01E11.6,C36A4.5,C41G7.2,K05C4.6B
GO:BP	non-membrane-bounded organelle assembly	GO:0140694	0.00468387	2.3294	160	37	4	46934	ZC101.2O,M01E11.6,F20C5.3D,C41G7.2
GO:BP	cellular response to unfolded protein	GO:0034620	0.00511778	2.29092	80	3	2	46934	F44E5.4,C12C8.1
GO:BP	response to unfolded protein	GO:0006986	0.00564543	2.2483	84	3	2	46934	F44E5.4,C12C8.1
GO:BP	cellular response to topologically incorrect protein	GO:0035967	0.00677828	2.16888	92	3	2	46934	F44E5.4,C12C8.1
GO:BP	cellular component assembly	GO:0022607	0.00751352	2.12416	933	40	7	46934	ZC101.2O,Y37A1B.2D,M01E11.6,F35A5.1,F20C5.3D,C41G7.2,Y51H7C.6A.1
GO:BP	mitotic cell cycle	GO:0000278	0.00809664	2.0917	342	42	5	46934	Y37A1B.2D,M01E11.6,Y39G10AR.14A.1,C41G7.2,K05C4.6B
GO:BP	response to topologically incorrect protein	GO:0035966	0.00817629	2.08744	101	3	2	46934	F44E5.4,C12C8.1
GO:BP	protein folding	GO:0006457	0.0088396	2.05357	105	3	2	46934	F44E5.4,C12C8.1
GO:BP	system development	GO:0048731	0.00893268	2.04902	631	40	6	46934	C01G8.9E,ZC101.2O,Y39G10AR.14A.1,F35A5.1,C36A4.5,Y51H7C.6A.1
GO:BP	nucleobase-containing compound biosynthetic process	GO:0034654	0.0109513	1.96053	1311	42	8	46934	C01G8.9E,C24A8.3,C02B4.2,C12D8.1D,Y71H2AM.17,D1005.1,F26E4.4,K05C4.6B
GO:BP	anatomical structure development	GO:0048856	0.0112133	1.95027	1737	42	9	46934	C01G8.9E,ZC101.2O,C02B4.2,Y39G10AR.14A.1,F35A5.1,F20C5.3D,C36A4.5,Y51H7C.6A.1,K05C4.6B
GO:BP	cellular response to organic substance	GO:0071310	0.0121189	1.91654	237	11	3	46934	F44E5.4,C12C8.1,ZC101.2O
GO:BP	movement of cell or subcellular component	GO:0006928	0.0124308	1.9055	374	42	5	46934	ZC101.2O,M01E11.6,C41G7.2,Y51H7C.6A.1,K05C4.6B
GO:BP	aromatic compound biosynthetic process	GO:0019438	0.0128073	1.89254	1340	42	8	46934	C01G8.9E,C24A8.3,C02B4.2,C12D8.1D,Y71H2AM.17,D1005.1,F26E4.4,K05C4.6B
GO:BP	heterocycle biosynthetic process	GO:0018130	0.0133636	1.87408	1348	42	8	46934	C01G8.9E,C24A8.3,C02B4.2,C12D8.1D,Y71H2AM.17,D1005.1,F26E4.4,K05C4.6B
GO:BP	multicellular organism development	GO:0007275	0.0150775	1.82167	1371	42	8	46934	C01G8.9E,ZC101.2O,Y39G10AR.14A.1,F35A5.1,F20C5.3D,C36A4.5,Y51H7C.6A.1,K05C4.6B
GO:BP	organic cyclic compound biosynthetic process	GO:1901362	0.0156345	1.80592	1378	42	8	46934	C01G8.9E,C24A8.3,C02B4.2,C12D8.1D,Y71H2AM.17,D1005.1,F26E4.4,K05C4.6B
GO:BP	cellular component biogenesis	GO:0044085	0.0210312	1.67714	1096	40	7	46934	ZC101.2O,Y37A1B.2D,M01E11.6,F35A5.1,F20C5.3D,C41G7.2,Y51H7C.6A.1
GO:BP	developmental process	GO:0032502	0.026012	1.58483	1934	42	9	46934	C01G8.9E,ZC101.2O,C02B4.2,Y39G10AR.14A.1,F35A5.1,F20C5.3D,C36A4.5,Y51H7C.6A.1,K05C4.6B
GO:BP	multicellular organismal process	GO:0032501	0.0262507	1.58086	2434	42	10	46934	C12C8.1,C01G8.9E,ZC101.2O,Y39G10AR.14A.1,F35A5.1,F20C5.3D,C36A4.5,C44B9.1,Y51H7C.6A.1,K05C4.6B
GO:BP	chromatin remodeling	GO:0006338	0.0264901	1.57692	100	32	3	46934	C01G8.9E,C24A8.3,Y71H2AM.17
GO:BP	response to organic substance	GO:0010033	0.0293391	1.53255	319	11	3	46934	F44E5.4,C12C8.1,ZC101.2O
GO:BP	transcription, DNA-templated	GO:0006351	0.0327444	1.48486	1116	42	7	46934	C01G8.9E,C24A8.3,C02B4.2,C12D8.1D,Y71H2AM.17,F26E4.4,K05C4.6B
GO:BP	nucleic acid-templated transcription	GO:0097659	0.0336771	1.47267	1121	42	7	46934	C01G8.9E,C24A8.3,C02B4.2,C12D8.1D,Y71H2AM.17,F26E4.4,K05C4.6B
GO:BP	RNA biosynthetic process	GO:0032774	0.0346314	1.46053	1126	42	7	46934	C01G8.9E,C24A8.3,C02B4.2,C12D8.1D,Y71H2AM.17,F26E4.4,K05C4.6B

## Sheet: Up in nhr-42 (noninfected)
GO Biological Process analysis - g:Profiler
source	term_name	term_id	adjusted_p_value	negative_log10_of_adjusted_p_value	term_size	query_size	intersection_size	effective_domain_size	intersections
GO:BP	innate immune response	GO:0045087	1.5336e-06	5.81429	283	274	14	46934	Y46E12A.1,C18D11.6,R09B5.3,C02F5.8,R09B5.9,C08E8.4,F38A5.3B,F35E12.5,F20G2.5,C17H12.6A,T27F2.4,K08D8.4A,C34H4.1A,C29F9.3B
GO:BP	immune response	GO:0006955	2.97342e-06	5.52674	298	274	14	46934	Y46E12A.1,C18D11.6,R09B5.3,C02F5.8,R09B5.9,C08E8.4,F38A5.3B,F35E12.5,F20G2.5,C17H12.6A,T27F2.4,K08D8.4A,C34H4.1A,C29F9.3B
GO:BP	immune system process	GO:0002376	3.23848e-06	5.48966	300	274	14	46934	Y46E12A.1,C18D11.6,R09B5.3,C02F5.8,R09B5.9,C08E8.4,F38A5.3B,F35E12.5,F20G2.5,C17H12.6A,T27F2.4,K08D8.4A,C34H4.1A,C29F9.3B
GO:BP	defense response to other organism	GO:0098542	4.16813e-06	5.38006	418	274	16	46934	Y46E12A.1,C18D11.6,R09B5.3,C02F5.8,B0213.6,R09B5.9,C50F2.10,C08E8.4,F38A5.3B,F35E12.5,F20G2.5,C17H12.6A,T27F2.4,K08D8.4A,C34H4.1A,C29F9.3B
GO:BP	response to external biotic stimulus	GO:0043207	4.31118e-06	5.3654	419	274	16	46934	Y46E12A.1,C18D11.6,R09B5.3,C02F5.8,B0213.6,R09B5.9,C50F2.10,C08E8.4,F38A5.3B,F35E12.5,F20G2.5,C17H12.6A,T27F2.4,K08D8.4A,C34H4.1A,C29F9.3B
GO:BP	response to other organism	GO:0051707	4.31118e-06	5.3654	419	274	16	46934	Y46E12A.1,C18D11.6,R09B5.3,C02F5.8,B0213.6,R09B5.9,C50F2.10,C08E8.4,F38A5.3B,F35E12.5,F20G2.5,C17H12.6A,T27F2.4,K08D8.4A,C34H4.1A,C29F9.3B
GO:BP	biological process involved in interspecies interaction between organisms	GO:0044419	4.31118e-06	5.3654	419	274	16	46934	Y46E12A.1,C18D11.6,R09B5.3,C02F5.8,B0213.6,R09B5.9,C50F2.10,C08E8.4,F38A5.3B,F35E12.5,F20G2.5,C17H12.6A,T27F2.4,K08D8.4A,C34H4.1A,C29F9.3B
GO:BP	response to biotic stimulus	GO:0009607	4.31118e-06	5.3654	419	274	16	46934	Y46E12A.1,C18D11.6,R09B5.3,C02F5.8,B0213.6,R09B5.9,C50F2.10,C08E8.4,F38A5.3B,F35E12.5,F20G2.5,C17H12.6A,T27F2.4,K08D8.4A,C34H4.1A,C29F9.3B
GO:BP	defense response	GO:0006952	4.92959e-06	5.30719	423	274	16	46934	Y46E12A.1,C18D11.6,R09B5.3,C02F5.8,B0213.6,R09B5.9,C50F2.10,C08E8.4,F38A5.3B,F35E12.5,F20G2.5,C17H12.6A,T27F2.4,K08D8.4A,C34H4.1A,C29F9.3B
GO:BP	defense response to fungus	GO:0050832	0.0055902	2.25257	30	186	4	46934	R09B5.3,B0213.6,R09B5.9,C50F2.10
GO:BP	response to fungus	GO:0009620	0.00639853	2.19392	31	186	4	46934	R09B5.3,B0213.6,R09B5.9,C50F2.10
GO:BP	response to stress	GO:0006950	0.0100782	1.99662	1115	274	20	46934	Y46E12A.1,C18D11.6,R09B5.3,C02F5.8,F53A9.2,B0213.6,R09B5.9,C50F2.10,C08E8.4,F53A9.7,F38A5.3B,F35E12.5,F20G2.5,W04G3.1A,C17H12.6A,T27F2.4,K08D8.4A,C34H4.1A,C16C8.2,C29F9.3B
GO:BP	response to external stimulus	GO:0009605	0.0130872	1.88315	768	274	16	46934	Y46E12A.1,C18D11.6,R09B5.3,C02F5.8,B0213.6,R09B5.9,C50F2.10,C08E8.4,F38A5.3B,F35E12.5,F20G2.5,C17H12.6A,T27F2.4,K08D8.4A,C34H4.1A,C29F9.3B

## Sheet: Up in WT (infected)
GO Biological Process analysis - g:Profiler
source	term_name	term_id	adjusted_p_value	negative_log10_of_adjusted_p_value	term_size	query_size	intersection_size	effective_domain_size	intersections
GO:BP	small molecule metabolic process	GO:0044281	1.94559e-14	13.7109	777	191	27	46934	C03G6.14,T22B7.7,F41H10.8,K07C6.5,C06B3.3,C17C3.1D.1,K03A1.5,Y53F4B.2,F25B5.3C.1,F08A8.3,F47G4.7.2,F46E10.1A,C55F2.1B,F09E10.3,K09D9.2,F11E6.5,W06D12.3,Y105E8A.4,R05F9.6,T07D3.9A.2,CC8.2B,D1025.2,F08C6.6,T04A8.5,C31H2.4,W02F12.2,C49G7.8
GO:BP	lipid metabolic process	GO:0006629	6.69489e-10	9.17426	564	178	19	46934	C33C12.8,C40H1.8.1,F41H10.8,F49E12.9B,C17C3.1D.1,K03A1.5,Y53F4B.2,F08A8.3,F46E10.1A,F09E10.3,F11E6.5,W06D12.3,F22F7.1B,Y105E8A.4,R08F11.1,T28D9.3D,C40H1.7,W02F12.2,Y54G2A.45A
GO:BP	biological_process	GO:0008150	6.94298e-10	9.15845	11076	196	92	46934	T13A10.10B,K09C4.5,K08E7.9,C12C8.1,F44E5.4,H25K10.1,C03G6.14,T22G5.6,T27E4.2,Y46H3A.2,Y46H3A.3A,K09F5.2,Y46C8AL.3,C15C8.3A,T22B7.7,C24G7.1,F19B2.5.2,C33C12.8,F36H1.5B,C02B4.2,C40H1.8.1,F09G2.3,ZC513.8,F48E3.2,F41H10.8,F47G4.3,F49E12.9B,F58G6.3,K07C6.5,ZK228.4A,C06B3.3,C17C3.1D.1,F17E9.11,T28C12.4B,K03A1.5,Y53F4B.2,F07H5.9A,Y116F11B.1,F25B5.3C.1,F08A8.3,F47G4.7.2,F46E10.1A,T15B7.16,T15B7.3,C55F2.1…
GO:BP	organic acid metabolic process	GO:0006082	8.05812e-09	8.09377	459	191	17	46934	C03G6.14,F41H10.8,K07C6.5,C06B3.3,C17C3.1D.1,K03A1.5,Y53F4B.2,F08A8.3,F46E10.1A,F09E10.3,K09D9.2,F11E6.5,W06D12.3,Y105E8A.4,D1025.2,C31H2.4,C49G7.8
GO:BP	fatty acid metabolic process	GO:0006631	3.18433e-08	7.49698	173	122	10	46934	F41H10.8,C17C3.1D.1,K03A1.5,Y53F4B.2,F08A8.3,F46E10.1A,F09E10.3,F11E6.5,W06D12.3,Y105E8A.4
GO:BP	cellular lipid metabolic process	GO:0044255	4.05542e-08	7.39196	446	133	14	46934	C33C12.8,F41H10.8,C17C3.1D.1,K03A1.5,Y53F4B.2,F08A8.3,F46E10.1A,F09E10.3,F11E6.5,W06D12.3,F22F7.1B,Y105E8A.4,R08F11.1,T28D9.3D
GO:BP	monocarboxylic acid metabolic process	GO:0032787	3.8425e-07	6.41539	223	122	10	46934	F41H10.8,C17C3.1D.1,K03A1.5,Y53F4B.2,F08A8.3,F46E10.1A,F09E10.3,F11E6.5,W06D12.3,Y105E8A.4
GO:BP	carbohydrate derivative metabolic process	GO:1901135	7.55573e-06	5.12172	517	171	14	46934	T22B7.7,C33C12.8,F47G4.3,C17C3.1D.1,F17E9.11,F08A8.3,F47G4.7.2,C55F2.1B,F22F7.1B,R08F11.1,C02A12.4,T07D3.9A.2,F08C6.6,T04A8.5
GO:BP	cellular response to chemical stimulus	GO:0070887	1.38015e-05	4.86007	406	191	13	46934	C12C8.1,F44E5.4,C03G6.14,Y46H3A.2,K07C6.5,C06B3.3,Y116F11B.1,K01D12.11,K09D9.2,W07G1.3.2,F58E10.4,F08C6.6,C49G7.8
GO:BP	cellular response to topologically incorrect protein	GO:0035967	3.84151e-05	4.4155	92	166	7	46934	C12C8.1,F44E5.4,Y46H3A.2,K01D12.11,W07G1.3.2,F58E10.4,F08C6.6
GO:BP	carboxylic acid metabolic process	GO:0019752	5.31078e-05	4.27484	419	172	12	46934	F41H10.8,C17C3.1D.1,K03A1.5,Y53F4B.2,F08A8.3,F46E10.1A,F09E10.3,F11E6.5,W06D12.3,Y105E8A.4,D1025.2,C31H2.4
GO:BP	oxoacid metabolic process	GO:0043436	5.44978e-05	4.26362	420	172	12	46934	F41H10.8,C17C3.1D.1,K03A1.5,Y53F4B.2,F08A8.3,F46E10.1A,F09E10.3,F11E6.5,W06D12.3,Y105E8A.4,D1025.2,C31H2.4
GO:BP	cellular process	GO:0009987	6.92843e-05	4.15937	9694	172	66	46934	T13A10.10B,K09C4.5,K08E7.9,C12C8.1,F44E5.4,H25K10.1,C03G6.14,Y46H3A.2,C15C8.3A,T22B7.7,C24G7.1,F19B2.5.2,C33C12.8,C02B4.2,F09G2.3,F48E3.2,F41H10.8,F47G4.3,F58G6.3,K07C6.5,C06B3.3,C17C3.1D.1,F17E9.11,K03A1.5,Y53F4B.2,F07H5.9A,Y116F11B.1,F25B5.3C.1,F08A8.3,F47G4.7.2,F46E10.1A,T15B7.16,C55F2.1B,R03D7.6B,F09E10.3,K01D12.11,F54D5.8,K09D9.2,Y54G9A.4,F11E6.5,W06D12.3,C39E9.10,F22F7.1B,B0212.4B,Y105E8A.4…
GO:BP	response to topologically incorrect protein	GO:0035966	7.3437e-05	4.13409	101	166	7	46934	C12C8.1,F44E5.4,Y46H3A.2,K01D12.11,W07G1.3.2,F58E10.4,F08C6.6
GO:BP	membrane lipid metabolic process	GO:0006643	8.01141e-05	4.09629	96	177	7	46934	C33C12.8,F41H10.8,Y53F4B.2,F11E6.5,F22F7.1B,R08F11.1,W02F12.2
GO:BP	sphingolipid metabolic process	GO:0006665	0.000103441	3.98531	60	177	6	46934	C33C12.8,F41H10.8,Y53F4B.2,F11E6.5,R08F11.1,W02F12.2
GO:BP	fatty acid biosynthetic process	GO:0006633	0.000204329	3.68967	53	116	5	46934	F41H10.8,Y53F4B.2,F09E10.3,F11E6.5,W06D12.3
GO:BP	defense response to other organism	GO:0098542	0.000215194	3.66717	418	196	12	46934	K08E7.9,T27E4.2,Y46H3A.2,Y46C8AL.3,K07C6.5,ZK228.4A,R03D7.6B,K01D12.11,C02A12.4,W07G1.3.2,F59B1.8,C14C6.5
GO:BP	biological process involved in interspecies interaction between organisms	GO:0044419	0.000220739	3.65612	419	196	12	46934	K08E7.9,T27E4.2,Y46H3A.2,Y46C8AL.3,K07C6.5,ZK228.4A,R03D7.6B,K01D12.11,C02A12.4,W07G1.3.2,F59B1.8,C14C6.5
GO:BP	response to biotic stimulus	GO:0009607	0.000220739	3.65612	419	196	12	46934	K08E7.9,T27E4.2,Y46H3A.2,Y46C8AL.3,K07C6.5,ZK228.4A,R03D7.6B,K01D12.11,C02A12.4,W07G1.3.2,F59B1.8,C14C6.5
GO:BP	response to other organism	GO:0051707	0.000220739	3.65612	419	196	12	46934	K08E7.9,T27E4.2,Y46H3A.2,Y46C8AL.3,K07C6.5,ZK228.4A,R03D7.6B,K01D12.11,C02A12.4,W07G1.3.2,F59B1.8,C14C6.5
GO:BP	response to external biotic stimulus	GO:0043207	0.000220739	3.65612	419	196	12	46934	K08E7.9,T27E4.2,Y46H3A.2,Y46C8AL.3,K07C6.5,ZK228.4A,R03D7.6B,K01D12.11,C02A12.4,W07G1.3.2,F59B1.8,C14C6.5
GO:BP	defense response	GO:0006952	0.000244211	3.61224	423	196	12	46934	K08E7.9,T27E4.2,Y46H3A.2,Y46C8AL.3,K07C6.5,ZK228.4A,R03D7.6B,K01D12.11,C02A12.4,W07G1.3.2,F59B1.8,C14C6.5
GO:BP	monocarboxylic acid biosynthetic process	GO:0072330	0.000270379	3.56803	56	116	5	46934	F41H10.8,Y53F4B.2,F09E10.3,F11E6.5,W06D12.3
GO:BP	carbohydrate derivative catabolic process	GO:1901136	0.000344399	3.46294	78	166	6	46934	C33C12.8,F47G4.3,F17E9.11,R08F11.1,C02A12.4,F08C6.6
GO:BP	cellular response to unfolded protein	GO:0034620	0.000400581	3.39731	80	166	6	46934	C12C8.1,F44E5.4,Y46H3A.2,K01D12.11,W07G1.3.2,F08C6.6
GO:BP	response to unfolded protein	GO:0006986	0.000535574	3.27118	84	166	6	46934	C12C8.1,F44E5.4,Y46H3A.2,K01D12.11,W07G1.3.2,F08C6.6
GO:BP	response to stress	GO:0006950	0.000678948	3.16816	1115	170	17	46934	K08E7.9,C12C8.1,F44E5.4,T27E4.2,Y46H3A.2,Y46H3A.3A,Y46C8AL.3,K07C6.5,ZK228.4A,R03D7.6B,K01D12.11,C02A12.4,W07G1.3.2,F58E10.4,D2013.8B,F08C6.6,F59B1.8
GO:BP	cellular response to xenobiotic stimulus	GO:0071466	0.000738163	3.13185	42	191	5	46934	C03G6.14,K07C6.5,C06B3.3,K09D9.2,C49G7.8
GO:BP	xenobiotic metabolic process	GO:0006805	0.000738163	3.13185	42	191	5	46934	C03G6.14,K07C6.5,C06B3.3,K09D9.2,C49G7.8
GO:BP	fatty acid elongation, saturated fatty acid	GO:0019367	0.00110264	2.95757	9	115	3	46934	F41H10.8,Y53F4B.2,F11E6.5
GO:BP	fatty acid elongation, polyunsaturated fatty acid	GO:0034626	0.00110264	2.95757	9	115	3	46934	F41H10.8,Y53F4B.2,F11E6.5
GO:BP	fatty acid elongation, monounsaturated fatty acid	GO:0034625	0.00110264	2.95757	9	115	3	46934	F41H10.8,Y53F4B.2,F11E6.5
GO:BP	fatty acid elongation, unsaturated fatty acid	GO:0019368	0.00110264	2.95757	9	115	3	46934	F41H10.8,Y53F4B.2,F11E6.5
GO:BP	metabolic process	GO:0008152	0.00113932	2.94335	7019	194	55	46934	H25K10.1,C03G6.14,C15C8.3A,T22B7.7,C33C12.8,C02B4.2,C40H1.8.1,F41H10.8,F47G4.3,F49E12.9B,K07C6.5,C06B3.3,C17C3.1D.1,F17E9.11,K03A1.5,Y53F4B.2,F07H5.9A,F25B5.3C.1,F08A8.3,F47G4.7.2,F46E10.1A,C55F2.1B,R03D7.6B,F09E10.3,F54D5.8,K09D9.2,K10B2.2A,F11E6.5,W06D12.3,F22F7.1B,Y105E8A.4,R08F11.1,C02A12.4,T28D9.3D,W07G1.3.2,C53A3.2,R05F9.6,F58E10.4,T07D3.9A.2,F37B1.4,CC8.2B,K12H6.1,D1025.2,F08C6.6,C04F12.9,…
GO:BP	protein refolding	GO:0042026	0.00136085	2.86619	10	9	2	46934	C12C8.1,F44E5.4
GO:BP	lipid biosynthetic process	GO:0008610	0.00207532	2.68291	231	119	7	46934	F41H10.8,F49E12.9B,Y53F4B.2,F09E10.3,F11E6.5,W06D12.3,F22F7.1B
GO:BP	defense response to bacterium	GO:0042742	0.00211086	2.67554	169	26	4	46934	K08E7.9,T27E4.2,Y46H3A.2,Y46C8AL.3
GO:BP	response to bacterium	GO:0009617	0.00211086	2.67554	169	26	4	46934	K08E7.9,T27E4.2,Y46H3A.2,Y46C8AL.3
GO:BP	cellular response to organic substance	GO:0071310	0.00211157	2.6754	237	166	8	46934	C12C8.1,F44E5.4,Y46H3A.2,Y116F11B.1,K01D12.11,W07G1.3.2,F58E10.4,F08C6.6
GO:BP	very long-chain fatty acid biosynthetic process	GO:0042761	0.00287241	2.54175	12	115	3	46934	F41H10.8,Y53F4B.2,F11E6.5
GO:BP	innate immune response	GO:0045087	0.00314013	2.50305	283	196	9	46934	K08E7.9,K07C6.5,ZK228.4A,R03D7.6B,K01D12.11,C02A12.4,W07G1.3.2,F59B1.8,C14C6.5
GO:BP	purine-containing compound metabolic process	GO:0072521	0.00412202	2.38489	178	171	7	46934	T22B7.7,C17C3.1D.1,F47G4.7.2,C55F2.1B,T07D3.9A.2,F08C6.6,T04A8.5
GO:BP	response to xenobiotic stimulus	GO:0009410	0.00446616	2.35007	60	191	5	46934	C03G6.14,K07C6.5,C06B3.3,K09D9.2,C49G7.8
GO:BP	'de novo' post-translational protein folding	GO:0051084	0.00462321	2.33506	18	9	2	46934	C12C8.1,F44E5.4
GO:BP	chaperone cofactor-dependent protein refolding	GO:0051085	0.00462321	2.33506	18	9	2	46934	C12C8.1,F44E5.4
GO:BP	immune response	GO:0006955	0.00476848	2.32162	298	196	9	46934	K08E7.9,K07C6.5,ZK228.4A,R03D7.6B,K01D12.11,C02A12.4,W07G1.3.2,F59B1.8,C14C6.5
GO:BP	immune system process	GO:0002376	0.00503245	2.29822	300	196	9	46934	K08E7.9,K07C6.5,ZK228.4A,R03D7.6B,K01D12.11,C02A12.4,W07G1.3.2,F59B1.8,C14C6.5
GO:BP	'de novo' protein folding	GO:0006458	0.0051666	2.2868	19	9	2	46934	C12C8.1,F44E5.4
GO:BP	small molecule biosynthetic process	GO:0044283	0.00598084	2.22324	182	177	7	46934	F41H10.8,Y53F4B.2,F47G4.7.2,F09E10.3,F11E6.5,W06D12.3,W02F12.2
GO:BP	response to heat	GO:0009408	0.0060764	2.21635	71	24	3	46934	C12C8.1,Y46H3A.2,Y46H3A.3A
GO:BP	nucleobase-containing small molecule metabolic process	GO:0055086	0.00631614	2.19955	267	171	8	46934	T22B7.7,C17C3.1D.1,F25B5.3C.1,F47G4.7.2,C55F2.1B,T07D3.9A.2,F08C6.6,T04A8.5
GO:BP	transmembrane transport	GO:0055085	0.00781129	2.10728	927	148	13	46934	T13A10.10B,K09C4.5,K08E7.9,C24G7.1,F09G2.3,F48E3.2,F58G6.3,T15B7.16,Y54G9A.4,C39E9.10,B0212.4B,C35A11.4,Y51A2D.5
GO:BP	membrane lipid biosynthetic process	GO:0046467	0.008709	2.06003	74	177	5	46934	F41H10.8,Y53F4B.2,F11E6.5,F22F7.1B,W02F12.2
GO:BP	fatty acid elongation	GO:0030497	0.00879926	2.05555	17	115	3	46934	F41H10.8,Y53F4B.2,F11E6.5
GO:BP	chaperone-mediated protein folding	GO:0061077	0.00981273	2.00821	26	9	2	46934	C12C8.1,F44E5.4
GO:BP	cellular lipid catabolic process	GO:0044242	0.0112024	1.95069	110	125	5	46934	C33C12.8,C17C3.1D.1,F08A8.3,Y105E8A.4,R08F11.1
GO:BP	carboxylic acid biosynthetic process	GO:0046394	0.0123827	1.90718	121	116	5	46934	F41H10.8,Y53F4B.2,F09E10.3,F11E6.5,W06D12.3
GO:BP	very long-chain fatty acid metabolic process	GO:0000038	0.0124942	1.90329	19	115	3	46934	F41H10.8,Y53F4B.2,F11E6.5
GO:BP	organic acid biosynthetic process	GO:0016053	0.0128866	1.88986	122	116	5	46934	F41H10.8,Y53F4B.2,F09E10.3,F11E6.5,W06D12.3
GO:BP	nucleotide metabolic process	GO:0009117	0.0154209	1.81189	218	171	7	46934	T22B7.7,C17C3.1D.1,F25B5.3C.1,C55F2.1B,T07D3.9A.2,F08C6.6,T04A8.5
GO:BP	organic substance transport	GO:0071702	0.0154991	1.80969	822	152	12	46934	T13A10.10B,K09C4.5,T22G5.6,K09F5.2,F36H1.5B,F48E3.2,Y116F11B.1,B0212.4B,C35A11.4,F58E10.4,Y51A2D.5,C56E6.2
GO:BP	transport	GO:0006810	0.0159242	1.79794	1933	152	19	46934	T13A10.10B,K09C4.5,K08E7.9,T22G5.6,K09F5.2,C24G7.1,F36H1.5B,F09G2.3,F48E3.2,F58G6.3,Y116F11B.1,T15B7.16,Y54G9A.4,C39E9.10,B0212.4B,C35A11.4,F58E10.4,Y51A2D.5,C56E6.2
GO:BP	cellular metabolic process	GO:0044237	0.0161409	1.79207	6323	194	48	46934	H25K10.1,C03G6.14,T22B7.7,C33C12.8,C02B4.2,F41H10.8,F47G4.3,K07C6.5,C06B3.3,C17C3.1D.1,F17E9.11,K03A1.5,Y53F4B.2,F07H5.9A,F25B5.3C.1,F08A8.3,F47G4.7.2,F46E10.1A,C55F2.1B,R03D7.6B,F09E10.3,F54D5.8,K09D9.2,F11E6.5,W06D12.3,F22F7.1B,Y105E8A.4,R08F11.1,C02A12.4,T28D9.3D,W07G1.3.2,C53A3.2,F58E10.4,T07D3.9A.2,F37B1.4,CC8.2B,K12H6.1,D1025.2,F08C6.6,C04F12.9,F44E7.2,T04A8.5,C31H2.4,W02F12.2,Y53F4B.29.1,K…
GO:BP	sphingolipid biosynthetic process	GO:0030148	0.0164387	1.78413	41	177	4	46934	F41H10.8,Y53F4B.2,F11E6.5,W02F12.2
GO:BP	nucleoside phosphate metabolic process	GO:0006753	0.0168374	1.77372	221	171	7	46934	T22B7.7,C17C3.1D.1,F25B5.3C.1,C55F2.1B,T07D3.9A.2,F08C6.6,T04A8.5
GO:BP	organic substance metabolic process	GO:0071704	0.0176732	1.75269	6751	178	47	46934	C03G6.14,C15C8.3A,T22B7.7,C33C12.8,C02B4.2,C40H1.8.1,F41H10.8,F47G4.3,F49E12.9B,K07C6.5,C06B3.3,C17C3.1D.1,F17E9.11,K03A1.5,Y53F4B.2,F25B5.3C.1,F08A8.3,F47G4.7.2,F46E10.1A,C55F2.1B,R03D7.6B,F09E10.3,F54D5.8,K09D9.2,K10B2.2A,F11E6.5,W06D12.3,F22F7.1B,Y105E8A.4,R08F11.1,C02A12.4,T28D9.3D,W07G1.3.2,R05F9.6,F58E10.4,T07D3.9A.2,F37B1.4,CC8.2B,K12H6.1,D1025.2,F08C6.6,C04F12.9,T04A8.5,C31H2.4,C40H1.7,W0…
GO:BP	defense response to Gram-negative bacterium	GO:0050829	0.0182727	1.7382	107	23	3	46934	K08E7.9,T27E4.2,Y46H3A.2
GO:BP	response to organic substance	GO:0010033	0.0183761	1.73575	319	166	8	46934	C12C8.1,F44E5.4,Y46H3A.2,Y116F11B.1,K01D12.11,W07G1.3.2,F58E10.4,F08C6.6
GO:BP	response to temperature stimulus	GO:0009266	0.0197037	1.70545	105	24	3	46934	C12C8.1,Y46H3A.2,Y46H3A.3A
GO:BP	organic substance catabolic process	GO:1901575	0.0235006	1.62892	883	172	13	46934	C33C12.8,F47G4.3,C17C3.1D.1,F17E9.11,F08A8.3,Y105E8A.4,R08F11.1,C02A12.4,F58E10.4,D1025.2,F08C6.6,C04F12.9,C31H2.4
GO:BP	carbohydrate transport	GO:0008643	0.026524	1.57636	64	127	4	46934	K09C4.5,F48E3.2,B0212.4B,C35A11.4
GO:BP	establishment of localization	GO:0051234	0.0267809	1.57218	2008	152	19	46934	T13A10.10B,K09C4.5,K08E7.9,T22G5.6,K09F5.2,C24G7.1,F36H1.5B,F09G2.3,F48E3.2,F58G6.3,Y116F11B.1,T15B7.16,Y54G9A.4,C39E9.10,B0212.4B,C35A11.4,F58E10.4,Y51A2D.5,C56E6.2
GO:BP	purine ribonucleotide metabolic process	GO:0009150	0.027384	1.5625	161	171	6	46934	T22B7.7,C17C3.1D.1,C55F2.1B,T07D3.9A.2,F08C6.6,T04A8.5
GO:BP	sulfur compound metabolic process	GO:0006790	0.0284645	1.5457	217	189	7	46934	T22B7.7,C17C3.1D.1,F47G4.7.2,R03D7.6B,T07D3.9A.2,F37B1.4,Y53F4B.29.1
GO:BP	organophosphate metabolic process	GO:0019637	0.0319177	1.49597	435	171	9	46934	T22B7.7,F47G4.3,C17C3.1D.1,F25B5.3C.1,C55F2.1B,T28D9.3D,T07D3.9A.2,F08C6.6,T04A8.5
GO:BP	response to chemical	GO:0042221	0.0328125	1.48396	959	141	12	46934	K08E7.9,C12C8.1,F44E5.4,C03G6.14,Y46H3A.2,K07C6.5,C06B3.3,Y116F11B.1,K01D12.11,K09D9.2,W07G1.3.2,F58E10.4
GO:BP	purine nucleotide metabolic process	GO:0006163	0.0336141	1.47348	167	171	6	46934	T22B7.7,C17C3.1D.1,C55F2.1B,T07D3.9A.2,F08C6.6,T04A8.5
GO:BP	hexose transmembrane transport	GO:0008645	0.0394479	1.40398	25	127	3	46934	K09C4.5,F48E3.2,C35A11.4
GO:BP	ribonucleotide metabolic process	GO:0009259	0.0409335	1.38792	173	171	6	46934	T22B7.7,C17C3.1D.1,C55F2.1B,T07D3.9A.2,F08C6.6,T04A8.5
GO:BP	ribose phosphate metabolic process	GO:0019693	0.0450436	1.34637	176	171	6	46934	T22B7.7,C17C3.1D.1,C55F2.1B,T07D3.9A.2,F08C6.6,T04A8.5

## Sheet: Up in nhr-42 (infected)
GO Biological Process analysis - g:Profiler
source	term_name	term_id	adjusted_p_value	negative_log10_of_adjusted_p_value	term_size	query_size	intersection_size	effective_domain_size	intersections
GO:BP	biological_process	GO:0008150	1.55462e-79	78.8084	11076	490	315	46934	T10D4.4,F25E5.10,Y51A2D.8,ZK112.7,C54D10.14A,F09C12.2,R06B9.1,F38A5.3B,K11D12.6,Y42H9B.2,Y22F5A.6,F21H11.2A,C25H3.11,Y6E2A.4,Y65B4BR.1,T08G11.1B,H20E11.1B,T06E4.3A,C23H4.6A,C52E12.2B,C02F5.8,Y43F8B.14,F20G4.3,R07G3.3B,W03F9.4,T04H1.4B.1,C33D9.1B,C25D7.3,C25F9.7,C01B7.6,F53A9.2,H23L24.3B,C10C5.5,F18A12.5,C16A3.3,F49H6.5,K12H4.8,C44E4.1A,K09D9.1,F10C2.3,T07H8.4C,H38K22.1,T19D12.5,F52B10.1,C47D12.1B…
GO:BP	cellular process	GO:0009987	7.75632e-65	64.1103	9694	490	276	46934	T10D4.4,Y51A2D.8,ZK112.7,C54D10.14A,F09C12.2,K11D12.6,Y42H9B.2,Y22F5A.6,F21H11.2A,C25H3.11,Y6E2A.4,Y65B4BR.1,T08G11.1B,T06E4.3A,C23H4.6A,C52E12.2B,Y43F8B.14,F20G4.3,R07G3.3B,W03F9.4,T04H1.4B.1,C33D9.1B,C25D7.3,C25F9.7,C01B7.6,H23L24.3B,C10C5.5,C16A3.3,F49H6.5,K12H4.8,C44E4.1A,T07H8.4C,H38K22.1,T19D12.5,C47D12.1B,B0222.9,C46A5.1,T21E12.4,C16A3.8.1,K11C4.5C,ZK1067.1C,F26A3.8A,F30A10.10,W03A3.2,F26D…
GO:BP	cellular component organization or biogenesis	GO:0071840	1.57646e-52	51.8023	2255	485	125	46934	ZK112.7,F21H11.2A,C25H3.11,T06E4.3A,C52E12.2B,Y43F8B.14,R07G3.3B,T04H1.4B.1,C33D9.1B,C25D7.3,C01B7.6,H23L24.3B,C16A3.3,K12H4.8,T07H8.4C,H38K22.1,C47D12.1B,T21E12.4,F26A3.8A,C27A2.1,C25F9.5.2,F33D4.2A,F26A3.3,C10C5.6C,F01G4.1,T04A8.14,R31.1A,ZK617.1I.1,F35G12.8,ZK593.4A,ZK524.2E,T04D1.4,H06O01.2,M03A8.2,B0261.2A,F26F12.7,C50C3.6,F55F10.1B,C56C10.12,Y39G10AR.10,F54C9.9,F55G1.4,T10H10.1,F18C12.2B,F2…
GO:BP	cellular component organization	GO:0016043	4.70028e-48	47.3279	2103	485	116	46934	ZK112.7,F21H11.2A,C25H3.11,T06E4.3A,C52E12.2B,Y43F8B.14,R07G3.3B,T04H1.4B.1,C33D9.1B,C25D7.3,C01B7.6,H23L24.3B,K12H4.8,T07H8.4C,H38K22.1,C47D12.1B,T21E12.4,F26A3.8A,C27A2.1,C25F9.5.2,F33D4.2A,F26A3.3,C10C5.6C,F01G4.1,T04A8.14,R31.1A,ZK617.1I.1,F35G12.8,ZK593.4A,ZK524.2E,T04D1.4,H06O01.2,M03A8.2,B0261.2A,F26F12.7,C50C3.6,F55F10.1B,C56C10.12,Y39G10AR.10,F55G1.4,T10H10.1,F18C12.2B,F28B3.7A,B0523.5,C…
GO:BP	organelle organization	GO:0006996	1.02272e-46	45.9902	1344	428	89	46934	C25H3.11,T06E4.3A,Y43F8B.14,R07G3.3B,T04H1.4B.1,C33D9.1B,C25D7.3,H23L24.3B,H38K22.1,C47D12.1B,T21E12.4,F26A3.8A,C27A2.1,C25F9.5.2,F26A3.3,C10C5.6C,F01G4.1,T04A8.14,R31.1A,ZK617.1I.1,F35G12.8,ZK593.4A,ZK524.2E,T04D1.4,H06O01.2,M03A8.2,F26F12.7,F55F10.1B,C56C10.12,Y39G10AR.10,F55G1.4,T10H10.1,F18C12.2B,F28B3.7A,B0523.5,C43G2.2B,F54D5.14,F54D1.6,F10G8.8A,C48B4.4D,M01G12.12,B0496.3E.1,C45G3.1,C02F4.1…
GO:BP	biological regulation	GO:0065007	5.31645e-42	41.2744	4653	487	161	46934	T10D4.4,C54D10.14A,F09C12.2,K11D12.6,Y22F5A.6,Y6E2A.4,T06E4.3A,C52E12.2B,F20G4.3,R07G3.3B,C33D9.1B,C25D7.3,C25F9.7,C01B7.6,K12H4.8,T07H8.4C,T19D12.5,F52B10.1,C47D12.1B,B0222.9,T21E12.4,K11C4.5C,ZK1067.1C,F26A3.8A,F26D12.1C,F33D4.2A,F26A3.3,C10C5.6C,F01G4.1,F20G4.1,T04A8.14,R31.1A,ZK512.3,F42A10.2C,ZK617.1I.1,F35G12.8,F02E9.4A,ZK593.4A,F57B7.4,ZK524.2E,M03A8.2,B0261.2A,F26F12.7,Y47H10A.5,ZK783.4,C…
GO:BP	regulation of biological process	GO:0050789	3.18376e-40	39.4971	4304	487	152	46934	T10D4.4,C54D10.14A,F09C12.2,K11D12.6,Y22F5A.6,Y6E2A.4,T06E4.3A,C52E12.2B,F20G4.3,R07G3.3B,C25D7.3,C25F9.7,C01B7.6,K12H4.8,T07H8.4C,T19D12.5,F52B10.1,C47D12.1B,B0222.9,T21E12.4,K11C4.5C,ZK1067.1C,F26A3.8A,F26D12.1C,F33D4.2A,F26A3.3,C10C5.6C,F01G4.1,F20G4.1,T04A8.14,R31.1A,ZK512.3,F42A10.2C,ZK617.1I.1,F35G12.8,F02E9.4A,ZK593.4A,F57B7.4,ZK524.2E,M03A8.2,B0261.2A,F26F12.7,Y47H10A.5,ZK783.4,C56C10.12,…
GO:BP	metabolic process	GO:0008152	9.46134e-38	37.024	7019	490	194	46934	F25E5.10,Y51A2D.8,F09C12.2,K11D12.6,Y22F5A.6,Y65B4BR.1,T06E4.3A,C23H4.6A,R07G3.3B,W03F9.4,T04H1.4B.1,C25D7.3,C01B7.6,H23L24.3B,C10C5.5,F18A12.5,C16A3.3,F49H6.5,K12H4.8,C44E4.1A,T07H8.4C,H38K22.1,T19D12.5,C47D12.1B,C46A5.1,C16A3.8.1,ZK1067.1C,F26A3.8A,F30A10.10,W03A3.2,F26D12.1C,C27A2.1,F26A3.3,C10C5.6C,F01G4.1,F20G4.1,T04A8.14,ZK617.1I.1,F02E9.4A,ZK593.4A,F57B7.4,M03A8.2,B0261.2A,F26F12.7,C50C3.6…
GO:BP	chromosome organization	GO:0051276	2.82568e-37	36.5489	394	478	51	46934	T06E4.3A,Y43F8B.14,T04H1.4B.1,C25D7.3,H38K22.1,C47D12.1B,F26A3.8A,C27A2.1,C25F9.5.2,F26A3.3,F01G4.1,T04A8.14,F35G12.8,ZK593.4A,T04D1.4,H06O01.2,F26F12.7,F55G1.4,F28B3.7A,F54D5.14,M01G12.12,C27B7.4,R05D3.11,F22F1.1,ZK1067.2B,F10B5.7,Y43H11AL.3,T06E4.1,K08H10.7,ZK1055.1,R13G10.1,Y110A7A.1B,F18C5.2,C02F5.1,T14G8.1,R10E11.1A,F54C8.3,C26C6.1A,M163.3,R05D3.4A,Y47D3A.26A,T04A8.15,C26C6.5A,W10C6.1,F29D11…
GO:BP	organic substance metabolic process	GO:0071704	1.59474e-35	34.7973	6751	490	186	46934	F25E5.10,Y51A2D.8,F09C12.2,K11D12.6,Y22F5A.6,Y65B4BR.1,T06E4.3A,C23H4.6A,R07G3.3B,W03F9.4,T04H1.4B.1,C25D7.3,C01B7.6,H23L24.3B,C10C5.5,F18A12.5,C16A3.3,F49H6.5,K12H4.8,C44E4.1A,T07H8.4C,H38K22.1,T19D12.5,C47D12.1B,C46A5.1,C16A3.8.1,ZK1067.1C,F26A3.8A,F30A10.10,W03A3.2,F26D12.1C,C27A2.1,F26A3.3,C10C5.6C,F01G4.1,F20G4.1,T04A8.14,ZK617.1I.1,F02E9.4A,ZK593.4A,F57B7.4,B0261.2A,F26F12.7,C50C3.6,Y47H10A…
GO:BP	cellular metabolic process	GO:0044237	1.23897e-33	32.9069	6323	490	176	46934	Y51A2D.8,F09C12.2,K11D12.6,Y22F5A.6,Y65B4BR.1,T06E4.3A,C23H4.6A,W03F9.4,T04H1.4B.1,C25D7.3,C01B7.6,H23L24.3B,C10C5.5,C16A3.3,F49H6.5,K12H4.8,C44E4.1A,T07H8.4C,H38K22.1,T19D12.5,C47D12.1B,C46A5.1,C16A3.8.1,ZK1067.1C,F26A3.8A,F30A10.10,W03A3.2,F26D12.1C,C27A2.1,F26A3.3,C10C5.6C,F01G4.1,F20G4.1,T04A8.14,ZK617.1I.1,F02E9.4A,ZK593.4A,M03A8.2,B0261.2A,F26F12.7,C50C3.6,Y47H10A.5,F55F10.1B,ZK783.4,C56C10…
GO:BP	response to stimulus	GO:0050896	1.39421e-33	32.8557	3024	482	117	46934	T10D4.4,F09C12.2,F38A5.3B,Y22F5A.6,Y6E2A.4,H20E11.1B,T06E4.3A,C23H4.6A,C52E12.2B,C02F5.8,T04H1.4B.1,C25F9.7,C01B7.6,F53A9.2,K12H4.8,K09D9.1,T07H8.4C,H38K22.1,T19D12.5,C47D12.1B,B0222.9,ZK1067.1C,W03A3.2,C27A2.1,F33D4.2A,C10C5.6C,R31.1A,ZK512.3,F42A10.2C,ZK617.1I.1,F02E9.4A,ZK524.2E,B0261.2A,C49G7.5,F55G1.4,C29E6.2A,F18C12.2B,F28B3.7A,C48D5.1A,C48B6.6B,F54D5.14,C10C5.2,T24C4.4,C05A9.1A,B0496.3E.1,…
GO:BP	macromolecule metabolic process	GO:0043170	1.66647e-32	31.7782	5695	490	164	46934	F25E5.10,Y51A2D.8,F09C12.2,K11D12.6,Y22F5A.6,T06E4.3A,C23H4.6A,R07G3.3B,T04H1.4B.1,C25D7.3,C01B7.6,H23L24.3B,F18A12.5,C16A3.3,F49H6.5,K12H4.8,C44E4.1A,T07H8.4C,H38K22.1,T19D12.5,C47D12.1B,C46A5.1,C16A3.8.1,ZK1067.1C,F26A3.8A,F30A10.10,W03A3.2,F26D12.1C,C27A2.1,F26A3.3,C10C5.6C,F01G4.1,F20G4.1,T04A8.14,ZK617.1I.1,F02E9.4A,ZK593.4A,F57B7.4,B0261.2A,F26F12.7,C50C3.6,Y47H10A.5,F55F10.1B,ZK783.4,F13D2…
GO:BP	developmental process	GO:0032502	7.98943e-32	31.0975	1934	447	88	46934	ZK112.7,F21H11.2A,T06E4.3A,C52E12.2B,F20G4.3,C33D9.1B,C25D7.3,C01B7.6,K12H4.8,F52B10.1,C47D12.1B,T21E12.4,ZK1067.1C,F26A3.8A,F26D12.1C,F33D4.2A,F26A3.3,C10C5.6C,F01G4.1,R31.1A,F42A10.2C,ZK617.1I.1,F35G12.8,F02E9.4A,ZK593.4A,F57B7.4,ZK524.2E,H06O01.2,B0261.2A,F26F12.7,T10H10.1,F18C12.2B,F28B3.7A,B0523.5,C43G2.2B,C48D5.1A,C48B6.6B,F26E4.10B,W04A8.7,C48B4.4D,K04D7.5A,B0496.3E.1,ZK265.1A,K03H1.2,R107…
GO:BP	reproduction	GO:0000003	9.44222e-32	31.0249	950	465	65	46934	ZK112.7,T06E4.3A,C52E12.2B,F20G4.3,T04H1.4B.1,C25D7.3,C01B7.6,H23L24.3B,K12H4.8,F10C2.3,H38K22.1,C47D12.1B,T21E12.4,ZK1067.1C,F26A3.8A,C27A2.1,F33D4.2A,F26A3.3,F01G4.1,F35G12.8,F02E9.4A,F57B7.4,ZK524.2E,F18C12.2B,C48D5.1A,C48B6.6B,F26E4.10B,F54D5.14,K04D7.5A,C45G3.1,K03H1.2,R107.8,ZK593.5C,K04G2.8B,R05D3.11,C43E11.3A,F58A3.2A.2,C03B8.4,Y43H11AL.3,EEED8.5,T06E4.1,ZK1055.1,D2005.5,Y110A7A.1B,B0495.…
GO:BP	anatomical structure development	GO:0048856	2.64827e-31	30.577	1737	447	83	46934	ZK112.7,F21H11.2A,T06E4.3A,C52E12.2B,F20G4.3,C33D9.1B,C01B7.6,K12H4.8,F52B10.1,C47D12.1B,T21E12.4,ZK1067.1C,F26A3.8A,F26D12.1C,F33D4.2A,F26A3.3,C10C5.6C,F01G4.1,R31.1A,F42A10.2C,ZK617.1I.1,F35G12.8,F02E9.4A,ZK593.4A,F57B7.4,ZK524.2E,B0261.2A,F26F12.7,T10H10.1,F18C12.2B,F28B3.7A,B0523.5,C43G2.2B,C48D5.1A,C48B6.6B,F26E4.10B,W04A8.7,C48B4.4D,K04D7.5A,B0496.3E.1,ZK265.1A,K03H1.2,R107.8,C02F4.1,C01B7.…
GO:BP	primary metabolic process	GO:0044238	3.8658e-31	30.4128	6353	490	172	46934	F25E5.10,Y51A2D.8,F09C12.2,K11D12.6,Y65B4BR.1,T06E4.3A,C23H4.6A,W03F9.4,T04H1.4B.1,C25D7.3,C01B7.6,H23L24.3B,C10C5.5,F18A12.5,C16A3.3,F49H6.5,K12H4.8,C44E4.1A,T07H8.4C,H38K22.1,T19D12.5,C47D12.1B,C46A5.1,C16A3.8.1,ZK1067.1C,F26A3.8A,F30A10.10,W03A3.2,F26D12.1C,C27A2.1,F26A3.3,C10C5.6C,F01G4.1,F20G4.1,T04A8.14,ZK617.1I.1,F02E9.4A,ZK593.4A,F57B7.4,B0261.2A,F26F12.7,C50C3.6,Y47H10A.5,F55F10.1B,ZK783…
GO:BP	reproductive process	GO:0022414	6.83104e-30	29.1655	882	465	61	46934	ZK112.7,T06E4.3A,F20G4.3,T04H1.4B.1,C25D7.3,C01B7.6,H23L24.3B,K12H4.8,H38K22.1,C47D12.1B,T21E12.4,ZK1067.1C,F26A3.8A,C27A2.1,F33D4.2A,F26A3.3,F01G4.1,F35G12.8,F02E9.4A,F57B7.4,ZK524.2E,F18C12.2B,C48D5.1A,C48B6.6B,F26E4.10B,F54D5.14,K04D7.5A,C45G3.1,K03H1.2,R107.8,ZK593.5C,R05D3.11,C43E11.3A,F58A3.2A.2,Y43H11AL.3,EEED8.5,T06E4.1,ZK1055.1,D2005.5,Y110A7A.1B,B0495.2,C02F5.1,F48C1.7,R10E11.1A,F54C8.3…
GO:BP	regulation of cellular process	GO:0050794	1.37616e-29	28.8613	3802	479	125	46934	T10D4.4,C54D10.14A,F09C12.2,K11D12.6,Y22F5A.6,Y6E2A.4,T06E4.3A,C52E12.2B,R07G3.3B,C25D7.3,C25F9.7,C01B7.6,K12H4.8,T07H8.4C,T19D12.5,C47D12.1B,B0222.9,T21E12.4,K11C4.5C,ZK1067.1C,F26D12.1C,F33D4.2A,C10C5.6C,F01G4.1,T04A8.14,R31.1A,ZK512.3,F42A10.2C,ZK617.1I.1,F02E9.4A,ZK593.4A,F57B7.4,ZK524.2E,M03A8.2,B0261.2A,F26F12.7,ZK783.4,C56C10.12,F13D2.1A,Y39G10AR.10,F55G1.4,F18C12.2B,B0523.5,C43G2.2B,C48D5…
GO:BP	nitrogen compound metabolic process	GO:0006807	2.27812e-29	28.6424	5921	490	162	46934	F25E5.10,Y51A2D.8,F09C12.2,K11D12.6,Y22F5A.6,T06E4.3A,C23H4.6A,W03F9.4,T04H1.4B.1,C25D7.3,C01B7.6,H23L24.3B,C10C5.5,F18A12.5,C16A3.3,F49H6.5,K12H4.8,C44E4.1A,T07H8.4C,H38K22.1,T19D12.5,C47D12.1B,C46A5.1,C16A3.8.1,ZK1067.1C,F26A3.8A,F30A10.10,W03A3.2,F26D12.1C,C27A2.1,F26A3.3,C10C5.6C,F01G4.1,F20G4.1,T04A8.14,ZK617.1I.1,F02E9.4A,ZK593.4A,F57B7.4,B0261.2A,F26F12.7,C50C3.6,Y47H10A.5,F55F10.1B,ZK783.…
GO:BP	multicellular organism development	GO:0007275	1.07273e-28	27.9695	1371	430	70	46934	ZK112.7,F21H11.2A,T06E4.3A,C52E12.2B,F20G4.3,C01B7.6,K12H4.8,F52B10.1,C47D12.1B,T21E12.4,ZK1067.1C,F26A3.8A,F33D4.2A,F26A3.3,C10C5.6C,F01G4.1,R31.1A,F42A10.2C,F35G12.8,F02E9.4A,ZK593.4A,F57B7.4,B0261.2A,F26F12.7,F18C12.2B,F28B3.7A,C43G2.2B,C48B6.6B,F26E4.10B,W04A8.7,C48B4.4D,K04D7.5A,ZK265.1A,K03H1.2,R107.8,C02F4.1,C01B7.4,C14A4.4B,ZK593.5C,C54D1.3,K04G2.8B,C27B7.4,F47A4.2,R05D3.11,C43E11.3A,F58A…
GO:BP	nucleic acid metabolic process	GO:0090304	2.49249e-28	27.6034	2292	487	95	46934	T06E4.3A,C23H4.6A,T04H1.4B.1,C25D7.3,C01B7.6,C16A3.3,K12H4.8,C44E4.1A,H38K22.1,C47D12.1B,C16A3.8.1,ZK1067.1C,F26A3.8A,W03A3.2,F26D12.1C,C27A2.1,F26A3.3,F01G4.1,F20G4.1,T04A8.14,F02E9.4A,ZK593.4A,F26F12.7,C50C3.6,Y47H10A.5,F55F10.1B,F54C9.9,F28B3.7A,C48D5.1A,C48B6.6B,F26E4.10B,F54D5.14,W04A8.7,M01G12.12,F22D6.5A,K04D7.5A,K08F8.6,K03H1.2,C06A5.1,C14A4.4B,C56E10.1,K04G2.8B,F47A4.2,R05D3.11,F22F1.1,C…
GO:BP	heterocycle metabolic process	GO:0046483	3.18914e-27	26.4963	2598	490	100	46934	T06E4.3A,C23H4.6A,T04H1.4B.1,C25D7.3,C01B7.6,C16A3.3,F49H6.5,K12H4.8,C44E4.1A,H38K22.1,C47D12.1B,C16A3.8.1,ZK1067.1C,F26A3.8A,W03A3.2,F26D12.1C,C27A2.1,F26A3.3,F01G4.1,F20G4.1,T04A8.14,F02E9.4A,ZK593.4A,F26F12.7,C50C3.6,Y47H10A.5,F55F10.1B,F54C9.9,F28B3.7A,C48D5.1A,C48B6.6B,F26E4.10B,F54D5.14,W04A8.7,M01G12.12,F22D6.5A,K04D7.5A,K08F8.6,K03H1.2,C06A5.1,C14A4.4B,C56E10.1,K04G2.8B,T04D3.4A,F47A4.2,R…
GO:BP	nucleobase-containing compound metabolic process	GO:0006139	3.23165e-27	26.4906	2549	490	99	46934	T06E4.3A,C23H4.6A,T04H1.4B.1,C25D7.3,C01B7.6,C16A3.3,K12H4.8,C44E4.1A,H38K22.1,C47D12.1B,C16A3.8.1,ZK1067.1C,F26A3.8A,W03A3.2,F26D12.1C,C27A2.1,F26A3.3,F01G4.1,F20G4.1,T04A8.14,F02E9.4A,ZK593.4A,F26F12.7,C50C3.6,Y47H10A.5,F55F10.1B,F54C9.9,F28B3.7A,C48D5.1A,C48B6.6B,F26E4.10B,F54D5.14,W04A8.7,M01G12.12,F22D6.5A,K04D7.5A,K08F8.6,K03H1.2,C06A5.1,C14A4.4B,C56E10.1,K04G2.8B,T04D3.4A,F47A4.2,R05D3.11,…
GO:BP	organic cyclic compound metabolic process	GO:1901360	3.31303e-27	26.4798	2649	490	101	46934	T06E4.3A,C23H4.6A,T04H1.4B.1,C25D7.3,C01B7.6,C16A3.3,F49H6.5,K12H4.8,C44E4.1A,H38K22.1,C47D12.1B,C16A3.8.1,ZK1067.1C,F26A3.8A,W03A3.2,F26D12.1C,C27A2.1,F26A3.3,F01G4.1,F20G4.1,T04A8.14,F02E9.4A,ZK593.4A,F26F12.7,C50C3.6,Y47H10A.5,F55F10.1B,F54C9.9,F28B3.7A,C48D5.1A,C48B6.6B,F26E4.10B,F54D5.14,W04A8.7,M01G12.12,F22D6.5A,K04D7.5A,K08F8.6,K03H1.2,C06A5.1,C14A4.4B,C56E10.1,K04G2.8B,T04D3.4A,F47A4.2,R…
GO:BP	multicellular organismal process	GO:0032501	1.51859e-26	25.8186	2434	430	89	46934	ZK112.7,F21H11.2A,Y6E2A.4,T06E4.3A,C52E12.2B,F20G4.3,C01B7.6,H23L24.3B,K12H4.8,F10C2.3,T07H8.4C,F52B10.1,C47D12.1B,T21E12.4,ZK1067.1C,F26A3.8A,F33D4.2A,F26A3.3,C05C12.3,C10C5.6C,F01G4.1,R31.1A,F42A10.2C,ZK617.1I.1,F35G12.8,F02E9.4A,ZK593.4A,F57B7.4,ZK524.2E,B0261.2A,F26F12.7,T10H10.1,F18C12.2B,F28B3.7A,C43G2.2B,C48D5.1A,C48B6.6B,F26E4.10B,W04A8.7,C48B4.4D,K04D7.5A,ZK265.1A,K03H1.2,R107.8,C02F4.1,…
GO:BP	cellular aromatic compound metabolic process	GO:0006725	1.5755e-26	25.8026	2601	490	99	46934	T06E4.3A,C23H4.6A,T04H1.4B.1,C25D7.3,C01B7.6,C16A3.3,K12H4.8,C44E4.1A,H38K22.1,C47D12.1B,C16A3.8.1,ZK1067.1C,F26A3.8A,W03A3.2,F26D12.1C,C27A2.1,F26A3.3,F01G4.1,F20G4.1,T04A8.14,F02E9.4A,ZK593.4A,F26F12.7,C50C3.6,Y47H10A.5,F55F10.1B,F54C9.9,F28B3.7A,C48D5.1A,C48B6.6B,F26E4.10B,F54D5.14,W04A8.7,M01G12.12,F22D6.5A,K04D7.5A,K08F8.6,K03H1.2,C06A5.1,C14A4.4B,C56E10.1,K04G2.8B,T04D3.4A,F47A4.2,R05D3.11,…
GO:BP	negative regulation of biological process	GO:0048519	7.15566e-26	25.1454	1136	414	60	46934	K11D12.6,T06E4.3A,C52E12.2B,C25D7.3,C01B7.6,K12H4.8,T07H8.4C,C47D12.1B,K11C4.5C,F26A3.8A,F33D4.2A,F26A3.3,F20G4.1,R31.1A,F42A10.2C,ZK617.1I.1,F02E9.4A,B0261.2A,F26F12.7,Y47H10A.5,C56C10.12,F13D2.1A,Y39G10AR.10,F55G1.4,B0523.5,C48B6.6B,F26E4.10B,M01G12.12,ZK265.1A,C14A4.4B,T24H7.2,K04G2.8B,C27B7.4,F47A4.2,R05D3.11,F22F1.1,C43E11.3A,F36A2.13.2,C03B8.4,ZK1067.2B,F10B5.7,F55H12.3,Y43H11AL.3,C46C2.1Q,…
GO:BP	response to stress	GO:0006950	3.97304e-25	24.4009	1115	482	63	46934	F38A5.3B,Y22F5A.6,H20E11.1B,T06E4.3A,C23H4.6A,C02F5.8,T04H1.4B.1,C01B7.6,F53A9.2,K12H4.8,K09D9.1,H38K22.1,C47D12.1B,B0222.9,W03A3.2,C27A2.1,C10C5.6C,F02E9.4A,C49G7.5,F28B3.7A,F54D5.14,C10C5.2,T24C4.4,C05A9.1A,B0496.3E.1,T24H7.2,C49G7.10,T04D3.4A,C43E11.3A,F36A2.13.2,ZC416.4,ZK675.2,Y43H11AL.3,Y37B11A.2,C46C2.1Q,F38A6.1A,C14C10.5A,F08G2.5,D2005.5,K08D8.4A,C08E8.4,T19D12.4A,F18C5.2,R10E11.1A,F13A7.…
GO:BP	cell cycle	GO:0007049	9.62318e-22	21.0167	603	420	42	46934	C54D10.14A,T06E4.3A,C52E12.2B,F20G4.3,R07G3.3B,T04H1.4B.1,C25D7.3,H38K22.1,C47D12.1B,T21E12.4,C27A2.1,F35G12.8,F55G1.4,F28B3.7A,F54D5.14,C48B4.4D,C45G3.1,C01H6.9,C02F4.1,ZK593.5C,C07H6.3,K04G2.8B,R05D3.11,C43E11.3A,Y43H11AL.3,T06E4.1,ZK1055.1,R13G10.1,Y110A7A.1B,B0495.2,C02F5.1,F56A3.4,F54C8.3,Y47D3A.26A,T04A8.15,C10H11.9,W10C6.1,F29D11.2,M79.1A,C25G4.5,F09E8.3A,D2085.4
GO:BP	regulation of metabolic process	GO:0019222	1.22844e-21	20.9106	2002	487	79	46934	K11D12.6,C25D7.3,C01B7.6,K12H4.8,T07H8.4C,ZK1067.1C,F26A3.8A,F26D12.1C,F26A3.3,C10C5.6C,F01G4.1,F20G4.1,T04A8.14,F02E9.4A,ZK593.4A,M03A8.2,B0261.2A,F26F12.7,Y47H10A.5,ZK783.4,C56C10.12,F13D2.1A,Y39G10AR.10,C48D5.1A,C48B6.6B,F26E4.10B,M01G12.12,K04D7.5A,K08F8.6,ZK945.3,ZK265.1A,C14A4.4B,C56E10.1,K04G2.8B,C27B7.4,F47A4.2,R05D3.11,F22F1.1,F58A3.2A.2,F43G9.10,F36A2.13.2,C03B8.4,ZK1067.2B,F10B5.7,Y43H…
GO:BP	cellular response to stimulus	GO:0051716	1.8878e-21	20.724	2395	481	86	46934	T10D4.4,F09C12.2,Y22F5A.6,Y6E2A.4,T06E4.3A,C23H4.6A,T04H1.4B.1,C25F9.7,C01B7.6,H38K22.1,T19D12.5,C47D12.1B,B0222.9,ZK1067.1C,W03A3.2,C27A2.1,F33D4.2A,C10C5.6C,ZK512.3,F42A10.2C,F02E9.4A,ZK524.2E,B0261.2A,F55G1.4,F28B3.7A,C48D5.1A,C48B6.6B,F54D5.14,B0496.3E.1,C01H6.9,R107.8,C02F4.1,T12A7.1.2,F31D5.5,F59A6.5,C56E10.1,C54D1.3,T24H7.2,K04G2.8B,T04D3.4A,F47A4.2,C43E11.3A,F58A3.2A.2,F36A2.13.2,ZC416.4,…
GO:BP	cell cycle process	GO:0022402	9.31095e-21	20.031	470	420	37	46934	C54D10.14A,T06E4.3A,F20G4.3,R07G3.3B,T04H1.4B.1,C25D7.3,H38K22.1,C47D12.1B,T21E12.4,C27A2.1,F35G12.8,F55G1.4,F28B3.7A,C48B4.4D,C45G3.1,C02F4.1,ZK593.5C,C07H6.3,R05D3.11,C43E11.3A,Y43H11AL.3,T06E4.1,ZK1055.1,R13G10.1,Y110A7A.1B,C02F5.1,F56A3.4,F54C8.3,Y47D3A.26A,T04A8.15,C10H11.9,W10C6.1,F29D11.2,M79.1A,C25G4.5,F09E8.3A,D2085.4
GO:BP	chromatin organization	GO:0006325	1.42539e-20	19.8461	201	428	27	46934	Y43F8B.14,C25D7.3,F26A3.8A,C25F9.5.2,F26A3.3,F01G4.1,T04A8.14,ZK593.4A,T04D1.4,H06O01.2,F26F12.7,M01G12.12,C27B7.4,R05D3.11,F22F1.1,ZK1067.2B,F10B5.7,K08H10.7,R13G10.1,T14G8.1,R10E11.1A,C26C6.1A,M163.3,R05D3.4A,C26C6.5A,C25G4.5,M04C3.1A
GO:BP	cellular component biogenesis	GO:0044085	5.26221e-20	19.2788	1096	447	54	46934	C52E12.2B,R07G3.3B,C33D9.1B,C25D7.3,C01B7.6,C16A3.3,F26A3.8A,F33D4.2A,F26A3.3,C10C5.6C,R31.1A,ZK617.1I.1,ZK524.2E,M03A8.2,B0261.2A,C50C3.6,F55F10.1B,C56C10.12,Y39G10AR.10,F54C9.9,F55G1.4,B0523.5,F26E4.10B,W04A8.7,M01G12.12,B0496.3E.1,C01B7.4,C14A4.4B,C07H6.3,R05D3.11,F22F1.1,F19F10.9,ZK1067.2B,F10B5.7,Y43H11AL.3,T06E4.1,F27C1.6.1,K08H10.7,ZK1055.1,F18C12.3,D2005.5,ZK669.1B,H06I04.3B,C02F5.1,C09D1…
GO:BP	regulation of macromolecule metabolic process	GO:0060255	3.74278e-19	18.4268	1897	487	73	46934	K11D12.6,C25D7.3,C01B7.6,K12H4.8,T07H8.4C,ZK1067.1C,F26A3.8A,F26D12.1C,F26A3.3,C10C5.6C,F01G4.1,F20G4.1,T04A8.14,F02E9.4A,ZK593.4A,B0261.2A,F26F12.7,Y47H10A.5,ZK783.4,F13D2.1A,C48D5.1A,C48B6.6B,F26E4.10B,M01G12.12,K04D7.5A,K08F8.6,ZK945.3,ZK265.1A,C14A4.4B,C56E10.1,K04G2.8B,C27B7.4,F47A4.2,R05D3.11,F22F1.1,F43G9.10,F36A2.13.2,C03B8.4,ZK1067.2B,F10B5.7,Y43H11AL.3,C46C2.1Q,K08H10.7,F38A6.1A,M01G12.…
GO:BP	localization	GO:0051179	4.86242e-19	18.3131	2398	490	83	46934	R06B9.1,C25H3.11,T08G11.1B,C52E12.2B,F20G4.3,R07G3.3B,C01B7.6,T19D12.5,F52B10.1,T21E12.4,C16A3.8.1,F59A2.6,K11C4.5C,F33D4.2A,F26A3.3,C05C12.3,F20G4.1,ZK512.3,F57B7.4,ZK524.2E,M03A8.2,C26H9A.2A.1,D1022.7B.1,F55G1.4,C29E6.2A,Y47G6A.23,T10H10.1,F18C12.2B,C43G2.2B,C48B4.4D,C05A9.1A,C45G3.1,Y53C12A.2,F20D12.2,C02F4.1,C01B7.4,C14A4.4B,ZK593.5C,C07H6.3,K04G2.8B,F58A3.2A.2,ZK550.2,T07G12.5B,C48A7.1A,Y43H…
GO:BP	cellular nitrogen compound metabolic process	GO:0034641	3.02789e-18	17.5189	3952	490	109	46934	T06E4.3A,C23H4.6A,W03F9.4,T04H1.4B.1,C25D7.3,C01B7.6,C16A3.3,K12H4.8,C44E4.1A,H38K22.1,C47D12.1B,C16A3.8.1,ZK1067.1C,F26A3.8A,W03A3.2,F26D12.1C,C27A2.1,F26A3.3,F01G4.1,F20G4.1,T04A8.14,F02E9.4A,ZK593.4A,B0261.2A,F26F12.7,C50C3.6,Y47H10A.5,F55F10.1B,F54C9.9,F28B3.7A,C48D5.1A,C48B6.6B,F26E4.10B,F54D5.14,W04A8.7,M01G12.12,F22D6.5A,K04D7.5A,K08F8.6,ZK945.3,K03H1.2,C06A5.1,C14A4.4B,C56E10.1,K04G2.8B,T…
GO:BP	positive regulation of biological process	GO:0048518	4.15019e-18	17.3819	1252	447	55	46934	C54D10.14A,C52E12.2B,F20G4.3,C01B7.6,K12H4.8,C47D12.1B,T21E12.4,K11C4.5C,ZK1067.1C,F33D4.2A,C10C5.6C,F01G4.1,T04A8.14,R31.1A,ZK617.1I.1,F35G12.8,ZK524.2E,M03A8.2,B0261.2A,ZK783.4,F55G1.4,F18C12.2B,C48D5.1A,C48B4.4D,K04D7.5A,ZK265.1A,R107.8,C02F4.1,C07H6.3,K04G2.8B,F47A4.2,R05D3.11,C43E11.3A,F58A3.2A.2,C03B8.4,C48A7.1A,Y43H11AL.3,C46C2.1Q,F38A6.1A,C14C10.5A,B0495.2,C02F5.1,R10E11.1A,F56A3.4,C09D1.…
GO:BP	cellular macromolecule metabolic process	GO:0044260	4.26793e-18	17.3698	3551	490	102	46934	Y51A2D.8,F09C12.2,K11D12.6,Y22F5A.6,T06E4.3A,C23H4.6A,T04H1.4B.1,C01B7.6,H23L24.3B,F49H6.5,K12H4.8,C44E4.1A,T07H8.4C,H38K22.1,T19D12.5,C47D12.1B,C46A5.1,ZK1067.1C,F30A10.10,W03A3.2,C27A2.1,C10C5.6C,F20G4.1,ZK617.1I.1,F02E9.4A,ZK593.4A,B0261.2A,Y47H10A.5,ZK783.4,F13D2.1A,F28B3.7A,C48B6.6B,F26E4.10B,ZC373.4,F54D5.14,W04A8.7,F22D6.5A,ZK945.3,B0496.3E.1,C01H6.9,W03D8.2B,C14A4.4B,F59A6.5,R05D3.11,F22F…
GO:BP	mitotic cell cycle	GO:0000278	5.57673e-18	17.2536	342	415	30	46934	F20G4.3,R07G3.3B,C25D7.3,H38K22.1,T21E12.4,F35G12.8,F55G1.4,F28B3.7A,C48B4.4D,C45G3.1,C01H6.9,C02F4.1,ZK593.5C,C07H6.3,C43E11.3A,Y43H11AL.3,T06E4.1,ZK1055.1,R13G10.1,Y110A7A.1B,B0495.2,C02F5.1,F56A3.4,F54C8.3,Y47D3A.26A,T04A8.15,C10H11.9,W10C6.1,F29D11.2,C25G4.5
GO:BP	intracellular signal transduction	GO:0035556	5.78387e-18	17.2378	497	479	37	46934	F09C12.2,T06E4.3A,C01B7.6,C47D12.1B,F33D4.2A,C10C5.6C,ZK512.3,F42A10.2C,ZK524.2E,B0261.2A,F55G1.4,C48B6.6B,B0496.3E.1,C01H6.9,C02F4.1,F59A6.5,T24H7.2,T04D3.4A,C43E11.3A,ZC416.4,Y43H11AL.3,C46C2.1Q,F46H5.4,ZK669.1B,C02F5.1,T14G8.1,R10E11.1A,H28G03.6,B0414.7A,C10H11.9,F31B12.1C,C04G6.3,M79.1A,F20H11.2,C04G6.1C.1,C02H7.3A,D2085.5A
GO:BP	organelle fission	GO:0048285	8.97244e-18	17.0471	235	420	26	46934	T06E4.3A,R07G3.3B,C25D7.3,H38K22.1,C27A2.1,F35G12.8,F55G1.4,F28B3.7A,C07H6.3,R05D3.11,C43E11.3A,Y43H11AL.3,T06E4.1,ZK1055.1,R13G10.1,Y110A7A.1B,C02F5.1,F54C8.3,T05E7.3,Y47D3A.26A,T04A8.15,W10C6.1,F29D11.2,C25G4.5,F09E8.3A,D2085.4
GO:BP	nuclear chromosome segregation	GO:0098813	1.1592e-17	16.9358	168	420	23	46934	T06E4.3A,C25D7.3,H38K22.1,C27A2.1,F35G12.8,F55G1.4,F28B3.7A,C07H6.3,C43E11.3A,Y43H11AL.3,T06E4.1,ZK1055.1,R13G10.1,Y110A7A.1B,C02F5.1,F54C8.3,Y47D3A.26A,T04A8.15,W10C6.1,F29D11.2,C25G4.5,F09E8.3A,D2085.4
GO:BP	animal organ development	GO:0048513	1.37144e-17	16.8628	430	465	34	46934	C52E12.2B,K12H4.8,C47D12.1B,ZK1067.1C,F26A3.8A,F26D12.1C,F33D4.2A,F01G4.1,R31.1A,F02E9.4A,ZK593.4A,F57B7.4,F26F12.7,T10H10.1,C48D5.1A,C48B6.6B,F26E4.10B,K04D7.5A,R107.8,K04G2.8B,C27B7.4,F47A4.2,R05D3.11,F58A3.2A.2,C03B8.4,T14G8.1,C09D1.1E,C26C6.1A,C10H11.9,C34D4.14H,F20H11.2,Y110A7A.16,W03F8.5A,C02H7.3A
GO:BP	chromosome segregation	GO:0007059	2.8118e-17	16.551	197	420	24	46934	T06E4.3A,C25D7.3,H38K22.1,C27A2.1,F35G12.8,F55G1.4,F28B3.7A,ZK593.5C,C07H6.3,C43E11.3A,Y43H11AL.3,T06E4.1,ZK1055.1,R13G10.1,Y110A7A.1B,C02F5.1,F54C8.3,Y47D3A.26A,T04A8.15,W10C6.1,F29D11.2,C25G4.5,F09E8.3A,D2085.4
GO:BP	nuclear division	GO:0000280	3.23e-17	16.4908	222	420	25	46934	T06E4.3A,R07G3.3B,C25D7.3,H38K22.1,C27A2.1,F35G12.8,F55G1.4,F28B3.7A,C07H6.3,R05D3.11,C43E11.3A,Y43H11AL.3,T06E4.1,ZK1055.1,R13G10.1,Y110A7A.1B,C02F5.1,F54C8.3,Y47D3A.26A,T04A8.15,W10C6.1,F29D11.2,C25G4.5,F09E8.3A,D2085.4
GO:BP	RNA metabolic process	GO:0016070	1.88759e-16	15.7241	2021	474	70	46934	C25D7.3,C01B7.6,C16A3.3,K12H4.8,C16A3.8.1,ZK1067.1C,F26A3.8A,F26D12.1C,F26A3.3,F01G4.1,F20G4.1,T04A8.14,F02E9.4A,ZK593.4A,F26F12.7,C50C3.6,Y47H10A.5,F55F10.1B,F54C9.9,C48D5.1A,C48B6.6B,F26E4.10B,W04A8.7,M01G12.12,F22D6.5A,K04D7.5A,K08F8.6,K03H1.2,C06A5.1,C14A4.4B,C56E10.1,K04G2.8B,F47A4.2,R05D3.11,F19F10.9,F43G9.10,C03B8.4,F10B5.7,EEED8.5,F27C1.6.1,K08H10.7,F38A6.1A,M01G12.9,F18C12.3,D2005.5,F01G…
GO:BP	anatomical structure morphogenesis	GO:0009653	1.97243e-16	15.705	677	465	40	46934	ZK112.7,F21H11.2A,C52E12.2B,F20G4.3,C33D9.1B,C01B7.6,K12H4.8,F52B10.1,T21E12.4,F26A3.8A,F33D4.2A,R31.1A,ZK617.1I.1,F35G12.8,F02E9.4A,F57B7.4,F26F12.7,F18C12.2B,B0523.5,C43G2.2B,C48D5.1A,B0496.3E.1,ZK265.1A,R107.8,C02F4.1,C01B7.4,ZK593.5C,K04G2.8B,F58A3.2A.2,EEED8.5,F38A6.1A,F48C1.7,C09D1.1E,C10H11.9,F59F5.2B,F59F3.1,F20H11.2,Y110A7A.16,W03F8.5A,C02H7.3A
GO:BP	regulation of cellular component organization	GO:0051128	3.57603e-16	15.4466	433	478	33	46934	C52E12.2B,R07G3.3B,C01B7.6,T21E12.4,F33D4.2A,C10C5.6C,R31.1A,ZK617.1I.1,C56C10.12,Y39G10AR.10,F55G1.4,B0523.5,C43G2.2B,C48B4.4D,R107.8,C02F4.1,ZK593.5C,C07H6.3,K04G2.8B,R05D3.11,F58A3.2A.2,Y43H11AL.3,C02F5.1,R10E11.1A,F54C8.3,T05E7.3,C10H11.9,M01A10.2A,W10C6.1,M79.1A,D2085.4,F41H10.4,F25H2.13.2
GO:BP	sister chromatid segregation	GO:0000819	3.88927e-16	15.4101	112	420	19	46934	C25D7.3,H38K22.1,C27A2.1,F35G12.8,F55G1.4,F28B3.7A,Y43H11AL.3,T06E4.1,ZK1055.1,R13G10.1,Y110A7A.1B,C02F5.1,F54C8.3,Y47D3A.26A,T04A8.15,W10C6.1,F29D11.2,C25G4.5,D2085.4
GO:BP	regulation of gene expression	GO:0010468	6.52421e-16	15.1855	1562	487	61	46934	C25D7.3,C01B7.6,K12H4.8,ZK1067.1C,F26A3.8A,F26D12.1C,F26A3.3,F01G4.1,F20G4.1,T04A8.14,F02E9.4A,ZK593.4A,B0261.2A,F26F12.7,Y47H10A.5,C48D5.1A,C48B6.6B,F26E4.10B,M01G12.12,K04D7.5A,K08F8.6,ZK945.3,ZK265.1A,C14A4.4B,C56E10.1,K04G2.8B,C27B7.4,F47A4.2,R05D3.11,F43G9.10,C03B8.4,ZK1067.2B,F10B5.7,Y43H11AL.3,C46C2.1Q,K08H10.7,F38A6.1A,M01G12.9,D2005.5,F01G4.3,R13G10.1,R10E11.1A,C09D1.1E,F54C8.3,K06C4.3,F…
GO:BP	mitotic cell cycle process	GO:1903047	7.96938e-16	15.0986	284	415	26	46934	F20G4.3,R07G3.3B,C25D7.3,H38K22.1,F35G12.8,F55G1.4,F28B3.7A,C48B4.4D,C02F4.1,ZK593.5C,C07H6.3,C43E11.3A,Y43H11AL.3,T06E4.1,ZK1055.1,R13G10.1,Y110A7A.1B,C02F5.1,F56A3.4,F54C8.3,Y47D3A.26A,T04A8.15,C10H11.9,W10C6.1,F29D11.2,C25G4.5
GO:BP	cellular component assembly	GO:0022607	1.66164e-15	14.7795	933	419	43	46934	C52E12.2B,R07G3.3B,C33D9.1B,C25D7.3,C01B7.6,F26A3.8A,F33D4.2A,F26A3.3,C10C5.6C,R31.1A,ZK617.1I.1,ZK524.2E,M03A8.2,B0261.2A,C50C3.6,F55F10.1B,C56C10.12,Y39G10AR.10,F55G1.4,B0523.5,W04A8.7,M01G12.12,B0496.3E.1,C01B7.4,C07H6.3,R05D3.11,F22F1.1,ZK1067.2B,F10B5.7,Y43H11AL.3,T06E4.1,K08H10.7,ZK1055.1,D2005.5,ZK669.1B,C02F5.1,C09D1.1E,M163.3,T05E7.3,C10H11.9,M01A10.2A,C34D4.14H,F09E8.3A
GO:BP	mitotic nuclear division	GO:0140014	1.96764e-15	14.7061	123	415	19	46934	R07G3.3B,C25D7.3,H38K22.1,F35G12.8,F55G1.4,F28B3.7A,C07H6.3,Y43H11AL.3,T06E4.1,ZK1055.1,R13G10.1,Y110A7A.1B,C02F5.1,F54C8.3,Y47D3A.26A,T04A8.15,W10C6.1,F29D11.2,C25G4.5
GO:BP	cellular response to DNA damage stimulus	GO:0006974	2.70358e-15	14.5681	258	481	26	46934	T06E4.3A,C23H4.6A,T04H1.4B.1,C01B7.6,H38K22.1,C47D12.1B,W03A3.2,C27A2.1,F28B3.7A,F54D5.14,C43E11.3A,F36A2.13.2,ZK675.2,Y43H11AL.3,Y37B11A.2,C14C10.5A,F18C5.2,R10E11.1A,Y47D3A.26A,K06C4.3,F07B7.10,T04A8.15,M79.1A,F09E8.3A,F25H2.13.2,F57B10.6
GO:BP	cellular localization	GO:0051641	8.13269e-15	14.0898	880	485	44	46934	C25H3.11,T08G11.1B,C52E12.2B,R07G3.3B,T21E12.4,C16A3.8.1,K11C4.5C,F33D4.2A,F26A3.3,ZK524.2E,D1022.7B.1,F55G1.4,Y47G6A.23,T10H10.1,F18C12.2B,C43G2.2B,C48B4.4D,C45G3.1,F20D12.2,C02F4.1,C01B7.4,ZK593.5C,C07H6.3,Y43H11AL.3,ZK669.1B,Y110A7A.1B,Y49E10.23A,F25G6.9,C02F5.1,C13F10.4,C07G1.5.1,F56A3.4,C09D1.1E,F56E3.3B,M01A10.2A,T02D1.5,F31B12.1C,W10C6.1,Y75B8A.4,C03D6.4,C35A5.8,C02H7.3A,F41H10.4,ZK370.3A.1
GO:BP	negative regulation of cellular process	GO:0048523	8.57478e-15	14.0668	773	478	41	46934	K11D12.6,T06E4.3A,C52E12.2B,C25D7.3,C01B7.6,T07H8.4C,C47D12.1B,K11C4.5C,F33D4.2A,R31.1A,F42A10.2C,ZK617.1I.1,F02E9.4A,B0261.2A,F26F12.7,C56C10.12,F13D2.1A,Y39G10AR.10,F55G1.4,B0523.5,C48B6.6B,T24H7.2,K04G2.8B,F47A4.2,R05D3.11,F22F1.1,C43E11.3A,F36A2.13.2,F55H12.3,Y43H11AL.3,C32E8.11,C02F5.1,T14G8.1,C28G1.2,M163.3,C26C6.5A,C34D4.14H,M79.1A,C03D6.4,R10E4.2R,F25H2.13.2
GO:BP	mitotic sister chromatid segregation	GO:0000070	8.94511e-15	14.0484	95	415	17	46934	C25D7.3,H38K22.1,F35G12.8,F55G1.4,F28B3.7A,Y43H11AL.3,T06E4.1,ZK1055.1,R13G10.1,Y110A7A.1B,C02F5.1,F54C8.3,Y47D3A.26A,T04A8.15,W10C6.1,F29D11.2,C25G4.5
GO:BP	gene expression	GO:0010467	9.36714e-15	14.0284	3554	487	95	46934	R07G3.3B,C25D7.3,C01B7.6,F18A12.5,C16A3.3,K12H4.8,C16A3.8.1,ZK1067.1C,F26A3.8A,F26D12.1C,F26A3.3,F01G4.1,F20G4.1,T04A8.14,F02E9.4A,ZK593.4A,F57B7.4,B0261.2A,F26F12.7,C50C3.6,Y47H10A.5,F55F10.1B,F54C9.9,C48D5.1A,C48B6.6B,F26E4.10B,W04A8.7,M01G12.12,F22D6.5A,K04D7.5A,K08F8.6,ZK945.3,ZK265.1A,F20D12.2,K03H1.2,C06A5.1,C14A4.4B,C56E10.1,K04G2.8B,C27B7.4,F47A4.2,R05D3.11,F19F10.9,F43G9.10,C03B8.4,ZK106…
GO:BP	DNA metabolic process	GO:0006259	1.4019e-14	13.8533	331	481	28	46934	T06E4.3A,C23H4.6A,T04H1.4B.1,K12H4.8,C44E4.1A,H38K22.1,C47D12.1B,W03A3.2,C27A2.1,F28B3.7A,F54D5.14,C14A4.4B,F22F1.1,C43E11.3A,F36A2.13.2,ZK675.2,Y43H11AL.3,Y37B11A.2,C14C10.5A,F18C5.2,M163.3,Y47D3A.26A,K06C4.3,F07B7.10,T04A8.15,F09E8.3A,F25H2.13.2,F57B10.6
GO:BP	negative regulation of metabolic process	GO:0009892	2.20377e-14	13.6568	702	487	39	46934	K11D12.6,C25D7.3,C01B7.6,K12H4.8,T07H8.4C,F26A3.8A,F26A3.3,F20G4.1,F02E9.4A,B0261.2A,F26F12.7,Y47H10A.5,C56C10.12,F13D2.1A,Y39G10AR.10,C48B6.6B,F26E4.10B,M01G12.12,C14A4.4B,C27B7.4,R05D3.11,F22F1.1,F36A2.13.2,ZK1067.2B,F10B5.7,K08H10.7,M01G12.9,D2005.5,F01G4.3,C32E8.11,C28G1.2,F54C8.3,M163.3,C05C10.2A,C26C6.5A,C03D6.4,R10E4.2R,F25H2.13.2,Y73B6BL.18B.1
GO:BP	embryo development	GO:0009790	2.27585e-14	13.6429	516	430	32	46934	ZK112.7,T06E4.3A,F20G4.3,F52B10.1,F33D4.2A,F26A3.3,R31.1A,F26F12.7,F18C12.2B,F28B3.7A,W04A8.7,R107.8,C02F4.1,C01B7.4,C14A4.4B,K04G2.8B,C43E11.3A,Y43H11AL.3,EEED8.5,F38A6.1A,D2005.5,Y110A7A.1B,B0495.2,R10E11.1A,T05H10.1,F56A3.4,F54C8.3,T04A8.15,C10H11.9,F59F5.2B,F29D11.2,Y110A7A.16
GO:BP	macromolecule localization	GO:0033036	3.20167e-14	13.4946	904	490	44	46934	R06B9.1,C25H3.11,T08G11.1B,C52E12.2B,F20G4.3,R07G3.3B,F52B10.1,T21E12.4,C16A3.8.1,K11C4.5C,F57B7.4,M03A8.2,C26H9A.2A.1,F55G1.4,F18C12.2B,C43G2.2B,C48B4.4D,C45G3.1,F20D12.2,C01B7.4,K04G2.8B,Y43H11AL.3,T06E4.1,ZK1055.1,ZK669.1B,F48F7.7,F25G6.9,C02F5.1,C13F10.4,C07G1.5.1,F56A3.4,C09D1.1E,M01A10.2A,T02D1.5,F31B12.1C,H06H21.10B,Y75B8A.4,F11A10.4B,C03D6.4,C35A5.8,C02H7.3A,F41H10.4,ZK370.3A.1,K04G7.3A
GO:BP	cytoskeleton organization	GO:0007010	3.36415e-14	13.4731	421	425	29	46934	R07G3.3B,C33D9.1B,H23L24.3B,T21E12.4,R31.1A,ZK617.1I.1,F55G1.4,T10H10.1,B0523.5,C43G2.2B,F54D1.6,F10G8.8A,C48B4.4D,B0496.3E.1,C45G3.1,C02F4.1,F59A6.5,ZK593.5C,C07H6.3,K04G2.8B,T06E4.1,ZK1055.1,C02F5.1,F56A3.4,C09D1.1E,T05E7.3,C10H11.9,W10C6.1,C27A12.2
GO:BP	regulation of developmental process	GO:0050793	4.10778e-14	13.3864	552	276	27	46934	C52E12.2B,F20G4.3,C01B7.6,K12H4.8,F52B10.1,C47D12.1B,T21E12.4,ZK1067.1C,R31.1A,F42A10.2C,ZK617.1I.1,F35G12.8,ZK593.4A,ZK524.2E,F26F12.7,F18C12.2B,C43G2.2B,C48B4.4D,ZK265.1A,R107.8,ZK593.5C,K04G2.8B,C27B7.4,F47A4.2,R05D3.11,C43E11.3A,C03B8.4
GO:BP	developmental process involved in reproduction	GO:0003006	4.90865e-14	13.309	493	430	31	46934	ZK112.7,F20G4.3,C25D7.3,K12H4.8,C47D12.1B,ZK1067.1C,F26A3.8A,F33D4.2A,F26A3.3,F01G4.1,F35G12.8,F02E9.4A,F57B7.4,ZK524.2E,F18C12.2B,C48B6.6B,F26E4.10B,K04D7.5A,K03H1.2,ZK593.5C,R05D3.11,EEED8.5,D2005.5,F48C1.7,R10E11.1A,C26C6.1A,C10H11.9,F59F3.1,M79.1A,F20H11.2,Y110A7A.16
GO:BP	meiotic cell cycle process	GO:1903046	8.72832e-14	13.0591	171	420	20	46934	T06E4.3A,T04H1.4B.1,H38K22.1,T21E12.4,C27A2.1,C45G3.1,R05D3.11,C43E11.3A,Y43H11AL.3,T06E4.1,ZK1055.1,Y110A7A.1B,C02F5.1,F54C8.3,T04A8.15,W10C6.1,F29D11.2,C25G4.5,F09E8.3A,D2085.4
GO:BP	cellular response to stress	GO:0033554	1.55493e-13	12.8083	528	481	33	46934	T06E4.3A,C23H4.6A,T04H1.4B.1,C01B7.6,H38K22.1,C47D12.1B,B0222.9,W03A3.2,C27A2.1,C10C5.6C,F02E9.4A,F28B3.7A,F54D5.14,B0496.3E.1,T24H7.2,C43E11.3A,F36A2.13.2,ZC416.4,ZK675.2,Y43H11AL.3,Y37B11A.2,C14C10.5A,F18C5.2,R10E11.1A,Y47D3A.26A,K06C4.3,F07B7.10,T04A8.15,C26C6.5A,M79.1A,F09E8.3A,F25H2.13.2,F57B10.6
GO:BP	meiotic cell cycle	GO:0051321	1.75637e-13	12.7554	229	420	22	46934	T06E4.3A,T04H1.4B.1,H38K22.1,T21E12.4,C27A2.1,F35G12.8,F54D5.14,C45G3.1,R05D3.11,C43E11.3A,Y43H11AL.3,T06E4.1,ZK1055.1,Y110A7A.1B,C02F5.1,F54C8.3,T04A8.15,W10C6.1,F29D11.2,C25G4.5,F09E8.3A,D2085.4
GO:BP	positive regulation of cellular process	GO:0048522	2.56756e-13	12.5905	981	437	42	46934	C54D10.14A,C52E12.2B,C01B7.6,K12H4.8,T21E12.4,K11C4.5C,ZK1067.1C,C10C5.6C,F01G4.1,T04A8.14,ZK617.1I.1,ZK524.2E,M03A8.2,B0261.2A,ZK783.4,F55G1.4,C48D5.1A,C48B4.4D,K04D7.5A,R107.8,C02F4.1,C07H6.3,K04G2.8B,F47A4.2,R05D3.11,F58A3.2A.2,C03B8.4,Y43H11AL.3,C46C2.1Q,F38A6.1A,C14C10.5A,C02F5.1,R10E11.1A,F56A3.4,F54C8.3,C26C6.5A,F31B12.1C,C34D4.14H,F59F3.1,D2085.4,F20H11.2,T05E8.3
GO:BP	DNA repair	GO:0006281	5.13278e-13	12.2896	211	481	22	46934	T06E4.3A,C23H4.6A,T04H1.4B.1,H38K22.1,W03A3.2,C27A2.1,F28B3.7A,F54D5.14,C43E11.3A,F36A2.13.2,ZK675.2,Y43H11AL.3,Y37B11A.2,C14C10.5A,F18C5.2,Y47D3A.26A,K06C4.3,F07B7.10,T04A8.15,F09E8.3A,F25H2.13.2,F57B10.6
GO:BP	catabolic process	GO:0009056	5.84017e-13	12.2336	1001	459	43	46934	Y51A2D.8,Y22F5A.6,C01B7.6,K12H4.8,ZK1067.1C,F30A10.10,C10C5.6C,F20G4.1,M03A8.2,B0261.2A,Y47H10A.5,C56C10.12,Y39G10AR.10,C48B6.6B,F26E4.10B,F46B6.8,C14A4.4B,K04G2.8B,Y42A5A.1,C43E11.3A,K02C4.3,F47H4.10,F01G10.3B,F38A6.1A,M01G12.9,C14C10.5A,F01G4.3,C32E8.11,C06G3.6,T05H10.1,F54C8.3,F10G7.10A,T02D1.5,F31B12.1C,C04G6.3,F59F4.1,W10C6.1,F36F2.3A,C34D4.14H,D2085.4,Y75B8A.4,F57C12.2,F25E2.3
GO:BP	cellular catabolic process	GO:0044248	9.04716e-13	12.0435	878	459	40	46934	Y51A2D.8,Y22F5A.6,C01B7.6,K12H4.8,ZK1067.1C,F30A10.10,C10C5.6C,F20G4.1,M03A8.2,B0261.2A,Y47H10A.5,C56C10.12,Y39G10AR.10,C48B6.6B,F26E4.10B,C14A4.4B,Y42A5A.1,C43E11.3A,K02C4.3,F47H4.10,F01G10.3B,F38A6.1A,M01G12.9,C14C10.5A,F01G4.3,C32E8.11,C06G3.6,T05H10.1,F54C8.3,F10G7.10A,T02D1.5,F31B12.1C,F59F4.1,W10C6.1,F36F2.3A,C34D4.14H,D2085.4,Y75B8A.4,F57C12.2,F25E2.3
GO:BP	macromolecule modification	GO:0043412	1.0175e-12	11.9925	1612	490	57	46934	F09C12.2,T06E4.3A,C01B7.6,H23L24.3B,T19D12.5,C47D12.1B,C46A5.1,ZK1067.1C,F30A10.10,C10C5.6C,ZK617.1I.1,F02E9.4A,ZK593.4A,B0261.2A,ZK783.4,C48B6.6B,ZC373.4,W04A8.7,F22D6.5A,B0496.3E.1,C01H6.9,W03D8.2B,F59A6.5,R05D3.11,F58A3.2A.2,F36A2.13.2,ZC416.4,K02C4.3,F47H4.10,C46C2.1Q,R90.1,C32E8.11,F58H1.1,B0495.2,H06I04.3B,R10E11.1A,T05H10.1,C09D1.1E,F54C8.3,B0414.7A,R05D3.4A,F10G7.10A,C10H11.9,W10C6.1,F36F…
GO:BP	signaling	GO:0023052	1.2168e-12	11.9148	2071	446	62	46934	T10D4.4,F09C12.2,Y22F5A.6,Y6E2A.4,T06E4.3A,C52E12.2B,C25F9.7,C01B7.6,T19D12.5,C47D12.1B,B0222.9,T21E12.4,ZK1067.1C,F33D4.2A,C10C5.6C,R31.1A,ZK512.3,F42A10.2C,ZK524.2E,B0261.2A,F55G1.4,C48B6.6B,B0496.3E.1,C01H6.9,R107.8,C02F4.1,F31D5.5,F59A6.5,C56E10.1,C54D1.3,T24H7.2,K04G2.8B,T04D3.4A,F47A4.2,C43E11.3A,F58A3.2A.2,ZC416.4,F07C3.1,F55H12.3,Y43H11AL.3,C46C2.1Q,F46H5.4,R90.1,ZK669.1B,C02F5.1,T14G8.1,…
GO:BP	establishment of localization	GO:0051234	1.26735e-12	11.8971	2008	485	64	46934	R06B9.1,C25H3.11,T08G11.1B,C52E12.2B,R07G3.3B,T19D12.5,T21E12.4,C16A3.8.1,F59A2.6,K11C4.5C,F33D4.2A,C05C12.3,F20G4.1,ZK512.3,ZK524.2E,M03A8.2,D1022.7B.1,F55G1.4,C29E6.2A,Y47G6A.23,T10H10.1,F18C12.2B,C48B4.4D,C05A9.1A,C45G3.1,Y53C12A.2,F20D12.2,C02F4.1,C14A4.4B,ZK593.5C,C07H6.3,K04G2.8B,ZK550.2,T07G12.5B,C48A7.1A,Y43H11AL.3,C46C2.1Q,F48F7.7,Y110A7A.1B,Y49E10.23A,F25G6.9,C02F5.1,C13F10.4,C15H9.1,F5…
GO:BP	negative regulation of macromolecule metabolic process	GO:0010605	1.7505e-12	11.7568	681	487	36	46934	K11D12.6,C25D7.3,C01B7.6,K12H4.8,T07H8.4C,F26A3.8A,F26A3.3,F20G4.1,F02E9.4A,B0261.2A,F26F12.7,Y47H10A.5,F13D2.1A,C48B6.6B,F26E4.10B,M01G12.12,C14A4.4B,C27B7.4,R05D3.11,F22F1.1,F36A2.13.2,ZK1067.2B,F10B5.7,K08H10.7,M01G12.9,D2005.5,F01G4.3,C28G1.2,F54C8.3,M163.3,C05C10.2A,C26C6.5A,C03D6.4,R10E4.2R,F25H2.13.2,Y73B6BL.18B.1
GO:BP	cellular protein modification process	GO:0006464	2.21934e-12	11.6538	1490	490	54	46934	F09C12.2,T06E4.3A,C01B7.6,H23L24.3B,T19D12.5,C47D12.1B,C46A5.1,ZK1067.1C,F30A10.10,C10C5.6C,ZK617.1I.1,F02E9.4A,ZK593.4A,B0261.2A,ZK783.4,C48B6.6B,ZC373.4,W04A8.7,F22D6.5A,B0496.3E.1,C01H6.9,W03D8.2B,F59A6.5,R05D3.11,F58A3.2A.2,F36A2.13.2,ZC416.4,K02C4.3,F47H4.10,C46C2.1Q,R90.1,C32E8.11,F58H1.1,B0495.2,R10E11.1A,T05H10.1,C09D1.1E,F54C8.3,B0414.7A,R05D3.4A,F10G7.10A,C10H11.9,W10C6.1,F36F2.3A,C34D4…
GO:BP	protein modification process	GO:0036211	2.21934e-12	11.6538	1490	490	54	46934	F09C12.2,T06E4.3A,C01B7.6,H23L24.3B,T19D12.5,C47D12.1B,C46A5.1,ZK1067.1C,F30A10.10,C10C5.6C,ZK617.1I.1,F02E9.4A,ZK593.4A,B0261.2A,ZK783.4,C48B6.6B,ZC373.4,W04A8.7,F22D6.5A,B0496.3E.1,C01H6.9,W03D8.2B,F59A6.5,R05D3.11,F58A3.2A.2,F36A2.13.2,ZC416.4,K02C4.3,F47H4.10,C46C2.1Q,R90.1,C32E8.11,F58H1.1,B0495.2,R10E11.1A,T05H10.1,C09D1.1E,F54C8.3,B0414.7A,R05D3.4A,F10G7.10A,C10H11.9,W10C6.1,F36F2.3A,C34D4…
GO:BP	cell communication	GO:0007154	2.28763e-12	11.6406	2100	446	62	46934	T10D4.4,F09C12.2,Y22F5A.6,Y6E2A.4,T06E4.3A,C52E12.2B,C25F9.7,C01B7.6,T19D12.5,C47D12.1B,B0222.9,T21E12.4,ZK1067.1C,F33D4.2A,C10C5.6C,R31.1A,ZK512.3,F42A10.2C,ZK524.2E,B0261.2A,F55G1.4,C48B6.6B,B0496.3E.1,C01H6.9,R107.8,C02F4.1,F31D5.5,F59A6.5,C56E10.1,C54D1.3,T24H7.2,K04G2.8B,T04D3.4A,F47A4.2,C43E11.3A,F58A3.2A.2,ZC416.4,F07C3.1,F55H12.3,Y43H11AL.3,C46C2.1Q,F46H5.4,R90.1,ZK669.1B,C02F5.1,T14G8.1,…
GO:BP	regulation of multicellular organismal process	GO:0051239	9.27403e-12	11.0327	539	412	29	46934	C52E12.2B,F20G4.3,C01B7.6,F52B10.1,C47D12.1B,F33D4.2A,R31.1A,F42A10.2C,ZK617.1I.1,F35G12.8,ZK524.2E,F26F12.7,F18C12.2B,C48D5.1A,ZK265.1A,K04G2.8B,C27B7.4,F47A4.2,R05D3.11,C43E11.3A,C03B8.4,C48A7.1A,ZK669.1B,Y49E10.23A,B0495.2,T14G8.1,C09D1.1E,C54D2.5A,C34D4.14H
GO:BP	establishment of localization in cell	GO:0051649	4.47949e-11	10.3488	679	485	34	46934	C25H3.11,T08G11.1B,C52E12.2B,R07G3.3B,T21E12.4,C16A3.8.1,ZK524.2E,D1022.7B.1,F55G1.4,Y47G6A.23,T10H10.1,F18C12.2B,C48B4.4D,C45G3.1,F20D12.2,C02F4.1,ZK593.5C,C07H6.3,Y110A7A.1B,Y49E10.23A,F25G6.9,C02F5.1,C13F10.4,F56E3.3B,M01A10.2A,T02D1.5,F31B12.1C,W10C6.1,Y75B8A.4,C03D6.4,C35A5.8,C02H7.3A,F41H10.4,ZK370.3A.1
GO:BP	regulation of cellular metabolic process	GO:0031323	6.04115e-11	10.2189	1659	478	54	46934	K11D12.6,C25D7.3,C01B7.6,K12H4.8,T07H8.4C,ZK1067.1C,F26D12.1C,C10C5.6C,F01G4.1,T04A8.14,F02E9.4A,ZK593.4A,M03A8.2,B0261.2A,F26F12.7,ZK783.4,C56C10.12,F13D2.1A,Y39G10AR.10,C48D5.1A,C48B6.6B,K04D7.5A,K08F8.6,ZK945.3,C56E10.1,K04G2.8B,F47A4.2,R05D3.11,F22F1.1,F58A3.2A.2,F43G9.10,F36A2.13.2,C03B8.4,F38A6.1A,C14C10.5A,C32E8.11,R10E11.1A,C28G1.2,M163.3,K06C4.3,F07B7.10,K08E4.1,C26C6.5A,C34D4.14H,F59F3.…
GO:BP	larval development	GO:0002164	6.13418e-11	10.2122	476	430	27	46934	C52E12.2B,F20G4.3,K12H4.8,F52B10.1,C47D12.1B,ZK1067.1C,C10C5.6C,R31.1A,F02E9.4A,ZK593.4A,B0261.2A,F26F12.7,F18C12.2B,R107.8,C54D1.3,K04G2.8B,C27B7.4,F47A4.2,R05D3.11,C43E11.3A,F58A3.2A.2,C03B8.4,T14G8.1,C10H11.9,C34D4.14H,F20H11.2,Y110A7A.16
GO:BP	protein localization	GO:0008104	6.18892e-11	10.2084	728	485	35	46934	R06B9.1,C25H3.11,T08G11.1B,C52E12.2B,F20G4.3,F52B10.1,T21E12.4,K11C4.5C,F57B7.4,C26H9A.2A.1,F55G1.4,F18C12.2B,C43G2.2B,C45G3.1,C01B7.4,K04G2.8B,Y43H11AL.3,T06E4.1,ZK1055.1,ZK669.1B,F48F7.7,F25G6.9,C02F5.1,C13F10.4,C07G1.5.1,F56A3.4,C09D1.1E,M01A10.2A,F31B12.1C,Y75B8A.4,F11A10.4B,C03D6.4,C35A5.8,F41H10.4,ZK370.3A.1
GO:BP	system development	GO:0048731	8.23691e-11	10.0842	631	384	29	46934	F21H11.2A,C52E12.2B,F20G4.3,C01B7.6,K12H4.8,T21E12.4,ZK1067.1C,F26A3.8A,F33D4.2A,F01G4.1,R31.1A,F42A10.2C,F02E9.4A,F57B7.4,F26F12.7,C43G2.2B,C48B6.6B,F26E4.10B,K04D7.5A,ZK265.1A,C01B7.4,ZK593.5C,K04G2.8B,F58A3.2A.2,C48A7.1A,F38A6.1A,R10E11.1A,C26C6.1A,C10H11.9
GO:BP	cell differentiation	GO:0030154	9.91197e-11	10.0038	954	465	39	46934	F21H11.2A,C52E12.2B,F20G4.3,C33D9.1B,C01B7.6,C47D12.1B,T21E12.4,ZK1067.1C,F33D4.2A,F26A3.3,R31.1A,F42A10.2C,ZK617.1I.1,F02E9.4A,ZK524.2E,B0523.5,C43G2.2B,F26E4.10B,B0496.3E.1,R107.8,C01B7.4,C56E10.1,ZK593.5C,K04G2.8B,R05D3.11,EEED8.5,F38A6.1A,D2005.5,T14G8.1,F48C1.7,R10E11.1A,C09D1.1E,C10H11.9,C34D4.14H,F20H11.2,Y110A7A.16,F09C6.9,W03F8.5A,C02H7.3A
GO:BP	cellular developmental process	GO:0048869	1.09317e-10	9.96131	957	465	39	46934	F21H11.2A,C52E12.2B,F20G4.3,C33D9.1B,C01B7.6,C47D12.1B,T21E12.4,ZK1067.1C,F33D4.2A,F26A3.3,R31.1A,F42A10.2C,ZK617.1I.1,F02E9.4A,ZK524.2E,B0523.5,C43G2.2B,F26E4.10B,B0496.3E.1,R107.8,C01B7.4,C56E10.1,ZK593.5C,K04G2.8B,R05D3.11,EEED8.5,F38A6.1A,D2005.5,T14G8.1,F48C1.7,R10E11.1A,C09D1.1E,C10H11.9,C34D4.14H,F20H11.2,Y110A7A.16,F09C6.9,W03F8.5A,C02H7.3A
GO:BP	signal transduction	GO:0007165	1.60584e-10	9.7943	1945	446	56	46934	T10D4.4,F09C12.2,Y22F5A.6,Y6E2A.4,T06E4.3A,C25F9.7,C01B7.6,T19D12.5,C47D12.1B,B0222.9,ZK1067.1C,F33D4.2A,C10C5.6C,ZK512.3,F42A10.2C,ZK524.2E,B0261.2A,F55G1.4,C48B6.6B,B0496.3E.1,C01H6.9,R107.8,C02F4.1,F31D5.5,F59A6.5,C56E10.1,C54D1.3,T24H7.2,K04G2.8B,T04D3.4A,F47A4.2,C43E11.3A,F58A3.2A.2,ZC416.4,F07C3.1,F55H12.3,Y43H11AL.3,C46C2.1Q,F46H5.4,R90.1,ZK669.1B,C02F5.1,T14G8.1,R10E11.1A,H28G03.6,B0414.7…
GO:BP	post-embryonic development	GO:0009791	2.60212e-10	9.58467	506	430	27	46934	C52E12.2B,F20G4.3,K12H4.8,F52B10.1,C47D12.1B,ZK1067.1C,C10C5.6C,R31.1A,F02E9.4A,ZK593.4A,B0261.2A,F26F12.7,F18C12.2B,R107.8,C54D1.3,K04G2.8B,C27B7.4,F47A4.2,R05D3.11,C43E11.3A,F58A3.2A.2,C03B8.4,T14G8.1,C10H11.9,C34D4.14H,F20H11.2,Y110A7A.16
GO:BP	nematode larval development	GO:0002119	3.16473e-10	9.49966	470	430	26	46934	C52E12.2B,F20G4.3,K12H4.8,F52B10.1,C47D12.1B,ZK1067.1C,C10C5.6C,R31.1A,F02E9.4A,ZK593.4A,B0261.2A,F26F12.7,F18C12.2B,R107.8,C54D1.3,K04G2.8B,C27B7.4,F47A4.2,R05D3.11,F58A3.2A.2,C03B8.4,T14G8.1,C10H11.9,C34D4.14H,F20H11.2,Y110A7A.16
GO:BP	transport	GO:0006810	3.73244e-10	9.42801	1933	485	58	46934	R06B9.1,C25H3.11,T08G11.1B,C52E12.2B,R07G3.3B,T19D12.5,T21E12.4,C16A3.8.1,F59A2.6,K11C4.5C,F33D4.2A,C05C12.3,F20G4.1,ZK512.3,ZK524.2E,M03A8.2,D1022.7B.1,C29E6.2A,Y47G6A.23,T10H10.1,F18C12.2B,C48B4.4D,C05A9.1A,Y53C12A.2,F20D12.2,C02F4.1,C14A4.4B,ZK593.5C,K04G2.8B,ZK550.2,T07G12.5B,C48A7.1A,C46C2.1Q,F48F7.7,Y49E10.23A,F25G6.9,C13F10.4,C15H9.1,F56E3.3B,F54C8.3,T10G3.5A,M01F1.5.2,M01A10.2A,T02D1.5,F3…
GO:BP	cellular macromolecule catabolic process	GO:0044265	4.94896e-10	9.30549	496	487	28	46934	Y51A2D.8,Y22F5A.6,C01B7.6,K12H4.8,ZK1067.1C,F30A10.10,F20G4.1,Y47H10A.5,C48B6.6B,F26E4.10B,C14A4.4B,C43E11.3A,K02C4.3,F47H4.10,M01G12.9,C14C10.5A,F01G4.3,C32E8.11,T05H10.1,F54C8.3,F10G7.10A,W10C6.1,F36F2.3A,C34D4.14H,D2085.4,Y75B8A.4,F57C12.2,Y73B6BL.18B.1
GO:BP	macromolecule catabolic process	GO:0009057	5.21777e-10	9.28252	535	487	29	46934	Y51A2D.8,Y22F5A.6,C01B7.6,K12H4.8,ZK1067.1C,F30A10.10,F20G4.1,Y47H10A.5,C48B6.6B,F26E4.10B,C14A4.4B,K04G2.8B,C43E11.3A,K02C4.3,F47H4.10,M01G12.9,C14C10.5A,F01G4.3,C32E8.11,T05H10.1,F54C8.3,F10G7.10A,W10C6.1,F36F2.3A,C34D4.14H,D2085.4,Y75B8A.4,F57C12.2,Y73B6BL.18B.1
GO:BP	organic substance catabolic process	GO:1901575	6.62377e-10	9.17889	883	459	36	46934	Y51A2D.8,Y22F5A.6,C01B7.6,K12H4.8,ZK1067.1C,F30A10.10,F20G4.1,Y47H10A.5,C48B6.6B,F26E4.10B,F46B6.8,C14A4.4B,K04G2.8B,Y42A5A.1,C43E11.3A,K02C4.3,F47H4.10,F01G10.3B,M01G12.9,C14C10.5A,F01G4.3,C32E8.11,T05H10.1,F54C8.3,F10G7.10A,T02D1.5,F31B12.1C,C04G6.3,F59F4.1,W10C6.1,F36F2.3A,C34D4.14H,D2085.4,Y75B8A.4,F57C12.2,F25E2.3
GO:BP	microtubule-based process	GO:0007017	7.16886e-10	9.14455	304	425	21	46934	C52E12.2B,R07G3.3B,H23L24.3B,T21E12.4,F55G1.4,C43G2.2B,F54D1.6,C48B4.4D,C45G3.1,C02F4.1,T01G1.1D.1,ZK593.5C,C07H6.3,K04G2.8B,T06E4.1,ZK1055.1,C02F5.1,F56A3.4,F56E3.3B,W10C6.1,C27A12.2
GO:BP	regulation of gene expression, epigenetic	GO:0040029	1.29029e-09	8.88931	40	415	10	46934	C25D7.3,F26A3.8A,F26A3.3,M01G12.12,R05D3.11,ZK1067.2B,F10B5.7,K08H10.7,R13G10.1,C25G4.5
GO:BP	defense response to other organism	GO:0098542	1.35028e-09	8.86957	418	433	24	46934	F38A5.3B,Y22F5A.6,H20E11.1B,C02F5.8,K12H4.8,K09D9.1,F02E9.4A,C49G7.5,C10C5.2,T24C4.4,C05A9.1A,C49G7.10,T04D3.4A,F08G2.5,D2005.5,K08D8.4A,C08E8.4,T19D12.4A,F13A7.11,F47B8.4A,F31B12.1C,M79.1A,C02H6.2,F15B10.2A
GO:BP	response to other organism	GO:0051707	1.42032e-09	8.84762	419	433	24	46934	F38A5.3B,Y22F5A.6,H20E11.1B,C02F5.8,K12H4.8,K09D9.1,F02E9.4A,C49G7.5,C10C5.2,T24C4.4,C05A9.1A,C49G7.10,T04D3.4A,F08G2.5,D2005.5,K08D8.4A,C08E8.4,T19D12.4A,F13A7.11,F47B8.4A,F31B12.1C,M79.1A,C02H6.2,F15B10.2A
GO:BP	response to biotic stimulus	GO:0009607	1.42032e-09	8.84762	419	433	24	46934	F38A5.3B,Y22F5A.6,H20E11.1B,C02F5.8,K12H4.8,K09D9.1,F02E9.4A,C49G7.5,C10C5.2,T24C4.4,C05A9.1A,C49G7.10,T04D3.4A,F08G2.5,D2005.5,K08D8.4A,C08E8.4,T19D12.4A,F13A7.11,F47B8.4A,F31B12.1C,M79.1A,C02H6.2,F15B10.2A
GO:BP	biological process involved in interspecies interaction between organisms	GO:0044419	1.42032e-09	8.84762	419	433	24	46934	F38A5.3B,Y22F5A.6,H20E11.1B,C02F5.8,K12H4.8,K09D9.1,F02E9.4A,C49G7.5,C10C5.2,T24C4.4,C05A9.1A,C49G7.10,T04D3.4A,F08G2.5,D2005.5,K08D8.4A,C08E8.4,T19D12.4A,F13A7.11,F47B8.4A,F31B12.1C,M79.1A,C02H6.2,F15B10.2A
GO:BP	response to external biotic stimulus	GO:0043207	1.42032e-09	8.84762	419	433	24	46934	F38A5.3B,Y22F5A.6,H20E11.1B,C02F5.8,K12H4.8,K09D9.1,F02E9.4A,C49G7.5,C10C5.2,T24C4.4,C05A9.1A,C49G7.10,T04D3.4A,F08G2.5,D2005.5,K08D8.4A,C08E8.4,T19D12.4A,F13A7.11,F47B8.4A,F31B12.1C,M79.1A,C02H6.2,F15B10.2A
GO:BP	chromatin remodeling	GO:0006338	1.52103e-09	8.81786	100	477	14	46934	Y43F8B.14,C25F9.5.2,T04A8.14,ZK593.4A,T04D1.4,H06O01.2,F26F12.7,C27B7.4,F22F1.1,T14G8.1,C26C6.1A,M163.3,M04C3.1A,R10H10.7
GO:BP	negative regulation of gene expression	GO:0010629	1.61857e-09	8.79087	375	487	24	46934	C01B7.6,K12H4.8,F26A3.8A,F26A3.3,F20G4.1,B0261.2A,Y47H10A.5,C48B6.6B,F26E4.10B,M01G12.12,C14A4.4B,C27B7.4,R05D3.11,ZK1067.2B,F10B5.7,K08H10.7,M01G12.9,D2005.5,F01G4.3,F54C8.3,C05C10.2A,C03D6.4,R10E4.2R,Y73B6BL.18B.1
GO:BP	defense response	GO:0006952	1.73619e-09	8.7604	423	433	24	46934	F38A5.3B,Y22F5A.6,H20E11.1B,C02F5.8,K12H4.8,K09D9.1,F02E9.4A,C49G7.5,C10C5.2,T24C4.4,C05A9.1A,C49G7.10,T04D3.4A,F08G2.5,D2005.5,K08D8.4A,C08E8.4,T19D12.4A,F13A7.11,F47B8.4A,F31B12.1C,M79.1A,C02H6.2,F15B10.2A
GO:BP	regulation of multicellular organismal development	GO:2000026	2.95799e-09	8.529	206	345	16	46934	C52E12.2B,F20G4.3,C01B7.6,F52B10.1,C47D12.1B,F42A10.2C,F26F12.7,ZK265.1A,K04G2.8B,C27B7.4,F47A4.2,R05D3.11,C43E11.3A,C03B8.4,B0495.2,T14G8.1
GO:BP	microtubule cytoskeleton organization	GO:0000226	3.30028e-09	8.48145	228	425	18	46934	R07G3.3B,H23L24.3B,T21E12.4,F55G1.4,C43G2.2B,F54D1.6,C48B4.4D,C45G3.1,C02F4.1,ZK593.5C,C07H6.3,K04G2.8B,T06E4.1,ZK1055.1,C02F5.1,F56A3.4,W10C6.1,C27A12.2
GO:BP	regulation of organelle organization	GO:0033043	3.37557e-09	8.47165	232	478	19	46934	R07G3.3B,C10C5.6C,R31.1A,ZK617.1I.1,C56C10.12,Y39G10AR.10,F55G1.4,B0523.5,C43G2.2B,C07H6.3,K04G2.8B,R05D3.11,Y43H11AL.3,C02F5.1,F54C8.3,T05E7.3,W10C6.1,D2085.4,F25H2.13.2
GO:BP	heterochromatin assembly by small RNA	GO:0031048	4.02289e-09	8.39546	9	301	6	46934	F26A3.8A,F26A3.3,M01G12.12,ZK1067.2B,F10B5.7,K08H10.7
GO:BP	response to external stimulus	GO:0009605	5.61079e-09	8.25098	768	482	33	46934	F38A5.3B,Y22F5A.6,H20E11.1B,C52E12.2B,C02F5.8,C01B7.6,K12H4.8,K09D9.1,T07H8.4C,C10C5.6C,F02E9.4A,C49G7.5,F18C12.2B,C10C5.2,T24C4.4,C05A9.1A,B0496.3E.1,C49G7.10,T04D3.4A,F38A6.1A,F08G2.5,D2005.5,K08D8.4A,C08E8.4,T19D12.4A,F13A7.11,F47B8.4A,F31B12.1C,M79.1A,C02H6.2,F15B10.2A,C02H7.3A,T27F2.4
GO:BP	heterochromatin organization	GO:0070828	5.63245e-09	8.2493	17	301	7	46934	F26A3.8A,F26A3.3,M01G12.12,R05D3.11,ZK1067.2B,F10B5.7,K08H10.7
GO:BP	heterochromatin assembly	GO:0031507	5.63245e-09	8.2493	17	301	7	46934	F26A3.8A,F26A3.3,M01G12.12,R05D3.11,ZK1067.2B,F10B5.7,K08H10.7
GO:BP	protein phosphorylation	GO:0006468	8.59822e-09	8.06559	537	436	26	46934	F09C12.2,T06E4.3A,T19D12.5,C47D12.1B,ZK1067.1C,C10C5.6C,ZK617.1I.1,B0261.2A,C48B6.6B,ZC373.4,W04A8.7,F22D6.5A,B0496.3E.1,C01H6.9,F59A6.5,F58A3.2A.2,ZC416.4,C46C2.1Q,R90.1,B0495.2,C09D1.1E,B0414.7A,C10H11.9,F59F3.1,M79.1A,C04G6.1C.1
GO:BP	heterocycle biosynthetic process	GO:0018130	1.07488e-08	7.96864	1348	457	43	46934	T04H1.4B.1,C25D7.3,F49H6.5,ZK1067.1C,F26A3.8A,W03A3.2,F26D12.1C,F26A3.3,F01G4.1,T04A8.14,F02E9.4A,ZK593.4A,F26F12.7,C48D5.1A,W04A8.7,M01G12.12,K04D7.5A,K08F8.6,C56E10.1,K04G2.8B,T04D3.4A,F47A4.2,R05D3.11,C03B8.4,F10B5.7,ZK675.2,Y37B11A.2,F38A6.1A,R10E11.1A,C41D11.7,C26C6.1A,K06C4.3,F07B7.10,K08E4.1,C42D4.8,C26C6.5A,F20H11.2,C27A12.2,Y105E8A.23A,T05E8.3,F09C6.9,C09H6.1B,C06G4.1
GO:BP	phosphorylation	GO:0016310	1.22437e-08	7.91209	681	436	29	46934	F09C12.2,T06E4.3A,T19D12.5,C47D12.1B,ZK1067.1C,C10C5.6C,ZK617.1I.1,B0261.2A,D1022.7B.1,C48B6.6B,ZC373.4,W04A8.7,F22D6.5A,B0496.3E.1,C01H6.9,F59A6.5,F58A3.2A.2,ZC416.4,C46C2.1Q,R90.1,B0495.2,F46F11.1A,C07G1.5.1,C09D1.1E,B0414.7A,C10H11.9,F59F3.1,M79.1A,C04G6.1C.1
GO:BP	double-strand break repair	GO:0006302	1.61242e-08	7.79252	77	478	12	46934	C23H4.6A,T04H1.4B.1,W03A3.2,C27A2.1,F54D5.14,C43E11.3A,F36A2.13.2,Y43H11AL.3,Y37B11A.2,F18C5.2,T04A8.15,F25H2.13.2
GO:BP	nucleobase-containing compound biosynthetic process	GO:0034654	1.64582e-08	7.78362	1311	457	42	46934	T04H1.4B.1,C25D7.3,ZK1067.1C,F26A3.8A,W03A3.2,F26D12.1C,F26A3.3,F01G4.1,T04A8.14,F02E9.4A,ZK593.4A,F26F12.7,C48D5.1A,W04A8.7,M01G12.12,K04D7.5A,K08F8.6,C56E10.1,K04G2.8B,T04D3.4A,F47A4.2,R05D3.11,C03B8.4,F10B5.7,ZK675.2,Y37B11A.2,F38A6.1A,R10E11.1A,C41D11.7,C26C6.1A,K06C4.3,F07B7.10,K08E4.1,C42D4.8,C26C6.5A,F20H11.2,C27A12.2,Y105E8A.23A,T05E8.3,F09C6.9,C09H6.1B,C06G4.1
GO:BP	regulation of nitrogen compound metabolic process	GO:0051171	1.91913e-08	7.7169	1584	478	48	46934	K11D12.6,C25D7.3,C01B7.6,K12H4.8,T07H8.4C,ZK1067.1C,F26D12.1C,C10C5.6C,F01G4.1,T04A8.14,F02E9.4A,ZK593.4A,B0261.2A,F26F12.7,ZK783.4,F13D2.1A,C48D5.1A,K04D7.5A,K08F8.6,ZK945.3,C56E10.1,K04G2.8B,F47A4.2,R05D3.11,F22F1.1,F43G9.10,F36A2.13.2,C03B8.4,F38A6.1A,C14C10.5A,C32E8.11,R10E11.1A,C28G1.2,M163.3,K06C4.3,F07B7.10,K08E4.1,C26C6.5A,C34D4.14H,F20H11.2,C27A12.2,C03D6.4,T05E8.3,F09C6.9,C09H6.1B,C06G4…
GO:BP	organic cyclic compound biosynthetic process	GO:1901362	2.15643e-08	7.66626	1378	457	43	46934	T04H1.4B.1,C25D7.3,F49H6.5,ZK1067.1C,F26A3.8A,W03A3.2,F26D12.1C,F26A3.3,F01G4.1,T04A8.14,F02E9.4A,ZK593.4A,F26F12.7,C48D5.1A,W04A8.7,M01G12.12,K04D7.5A,K08F8.6,C56E10.1,K04G2.8B,T04D3.4A,F47A4.2,R05D3.11,C03B8.4,F10B5.7,ZK675.2,Y37B11A.2,F38A6.1A,R10E11.1A,C41D11.7,C26C6.1A,K06C4.3,F07B7.10,K08E4.1,C42D4.8,C26C6.5A,F20H11.2,C27A12.2,Y105E8A.23A,T05E8.3,F09C6.9,C09H6.1B,C06G4.1
GO:BP	cell division	GO:0051301	2.26281e-08	7.64535	262	415	18	46934	C54D10.14A,C52E12.2B,F20G4.3,ZK617.1I.1,F35G12.8,F55G1.4,F28B3.7A,K04D7.5A,C07H6.3,K04G2.8B,Y110A7A.1B,C02F5.1,F54C8.3,Y47D3A.26A,C10H11.9,W10C6.1,F29D11.2,C25G4.5
GO:BP	regulation of cellular component biogenesis	GO:0044087	2.26669e-08	7.64461	148	389	14	46934	C52E12.2B,R07G3.3B,C01B7.6,F33D4.2A,C10C5.6C,R31.1A,C56C10.12,Y39G10AR.10,F55G1.4,B0523.5,R05D3.11,Y43H11AL.3,C10H11.9,M01A10.2A
GO:BP	meiotic nuclear division	GO:0140013	2.41176e-08	7.61767	138	420	14	46934	T06E4.3A,H38K22.1,C27A2.1,R05D3.11,C43E11.3A,Y43H11AL.3,T06E4.1,ZK1055.1,C02F5.1,T04A8.15,F29D11.2,C25G4.5,F09E8.3A,D2085.4
GO:BP	regulation of primary metabolic process	GO:0080090	2.93954e-08	7.53172	1604	478	48	46934	K11D12.6,C25D7.3,C01B7.6,K12H4.8,T07H8.4C,ZK1067.1C,F26D12.1C,C10C5.6C,F01G4.1,T04A8.14,F02E9.4A,ZK593.4A,B0261.2A,F26F12.7,ZK783.4,F13D2.1A,C48D5.1A,K04D7.5A,K08F8.6,ZK945.3,C56E10.1,K04G2.8B,F47A4.2,R05D3.11,F22F1.1,F43G9.10,F36A2.13.2,C03B8.4,F38A6.1A,C14C10.5A,C32E8.11,R10E11.1A,C28G1.2,M163.3,K06C4.3,F07B7.10,K08E4.1,C26C6.5A,C34D4.14H,F20H11.2,C27A12.2,C03D6.4,T05E8.3,F09C6.9,C09H6.1B,C06G4…
GO:BP	meiotic chromosome segregation	GO:0045132	3.15773e-08	7.50063	92	420	12	46934	T06E4.3A,H38K22.1,C43E11.3A,Y43H11AL.3,T06E4.1,ZK1055.1,C02F5.1,T04A8.15,F29D11.2,C25G4.5,F09E8.3A,D2085.4
GO:BP	aromatic compound biosynthetic process	GO:0019438	3.23867e-08	7.48963	1340	457	42	46934	T04H1.4B.1,C25D7.3,ZK1067.1C,F26A3.8A,W03A3.2,F26D12.1C,F26A3.3,F01G4.1,T04A8.14,F02E9.4A,ZK593.4A,F26F12.7,C48D5.1A,W04A8.7,M01G12.12,K04D7.5A,K08F8.6,C56E10.1,K04G2.8B,T04D3.4A,F47A4.2,R05D3.11,C03B8.4,F10B5.7,ZK675.2,Y37B11A.2,F38A6.1A,R10E11.1A,C41D11.7,C26C6.1A,K06C4.3,F07B7.10,K08E4.1,C42D4.8,C26C6.5A,F20H11.2,C27A12.2,Y105E8A.23A,T05E8.3,F09C6.9,C09H6.1B,C06G4.1
GO:BP	immune response	GO:0006955	4.01517e-08	7.3963	298	482	20	46934	F38A5.3B,Y22F5A.6,H20E11.1B,C02F5.8,K09D9.1,C49G7.5,C10C5.2,T24C4.4,C49G7.10,F08G2.5,D2005.5,K08D8.4A,C08E8.4,T19D12.4A,F13A7.11,F47B8.4A,F31B12.1C,C02H6.2,F15B10.2A,T27F2.4
GO:BP	immune system process	GO:0002376	4.52437e-08	7.34444	300	482	20	46934	F38A5.3B,Y22F5A.6,H20E11.1B,C02F5.8,K09D9.1,C49G7.5,C10C5.2,T24C4.4,C49G7.10,F08G2.5,D2005.5,K08D8.4A,C08E8.4,T19D12.4A,F13A7.11,F47B8.4A,F31B12.1C,C02H6.2,F15B10.2A,T27F2.4
GO:BP	negative regulation of gene expression, epigenetic	GO:0045814	4.80543e-08	7.31827	22	301	7	46934	F26A3.8A,F26A3.3,M01G12.12,R05D3.11,ZK1067.2B,F10B5.7,K08H10.7
GO:BP	sex differentiation	GO:0007548	4.81371e-08	7.31752	277	262	15	46934	ZK112.7,F20G4.3,K12H4.8,ZK1067.1C,F26A3.8A,F33D4.2A,F01G4.1,F35G12.8,F02E9.4A,F57B7.4,F18C12.2B,C48B6.6B,F26E4.10B,K04D7.5A,R05D3.11
GO:BP	phosphate-containing compound metabolic process	GO:0006796	6.11316e-08	7.21373	1240	463	40	46934	F09C12.2,Y65B4BR.1,T06E4.3A,F49H6.5,T19D12.5,C47D12.1B,C46A5.1,ZK1067.1C,C10C5.6C,ZK617.1I.1,B0261.2A,D1022.7B.1,C48B6.6B,ZC373.4,W04A8.7,F22D6.5A,B0496.3E.1,C01H6.9,W03D8.2B,F59A6.5,T04D3.4A,F58A3.2A.2,ZC416.4,C46C2.1Q,R90.1,B0495.2,F46F11.1A,C07G1.5.1,C09D1.1E,H28G03.6,B0414.7A,C10H11.9,F31B12.1C,C04G6.3,Y71H2AM.16,F59F3.1,M79.1A,C04G6.1C.1,F25E2.3,K05B2.4
GO:BP	regulation of localization	GO:0032879	8.39981e-08	7.07573	474	466	24	46934	C52E12.2B,C01B7.6,T21E12.4,K11C4.5C,F33D4.2A,F57B7.4,F55G1.4,F18C12.2B,C48B4.4D,C45G3.1,C02F4.1,K04G2.8B,C48A7.1A,Y43H11AL.3,C46C2.1Q,ZK669.1B,C02F5.1,R10E11.1A,M01A10.2A,F31B12.1C,C54D2.5A,M79.1A,C02H7.3A,F41H10.4
GO:BP	phosphorus metabolic process	GO:0006793	8.70836e-08	7.06006	1255	463	40	46934	F09C12.2,Y65B4BR.1,T06E4.3A,F49H6.5,T19D12.5,C47D12.1B,C46A5.1,ZK1067.1C,C10C5.6C,ZK617.1I.1,B0261.2A,D1022.7B.1,C48B6.6B,ZC373.4,W04A8.7,F22D6.5A,B0496.3E.1,C01H6.9,W03D8.2B,F59A6.5,T04D3.4A,F58A3.2A.2,ZC416.4,C46C2.1Q,R90.1,B0495.2,F46F11.1A,C07G1.5.1,C09D1.1E,H28G03.6,B0414.7A,C10H11.9,F31B12.1C,C04G6.3,Y71H2AM.16,F59F3.1,M79.1A,C04G6.1C.1,F25E2.3,K05B2.4
GO:BP	organelle assembly	GO:0070925	9.06859e-08	7.04246	292	354	17	46934	R07G3.3B,F26A3.3,C10C5.6C,ZK617.1I.1,M03A8.2,F55F10.1B,C56C10.12,Y39G10AR.10,F55G1.4,B0523.5,B0496.3E.1,C07H6.3,T06E4.1,ZK1055.1,D2005.5,C02F5.1,C09D1.1E
GO:BP	vulval development	GO:0040025	9.49487e-08	7.02251	178	430	15	46934	C47D12.1B,ZK1067.1C,F02E9.4A,ZK593.4A,F26F12.7,R107.8,K04G2.8B,C27B7.4,F47A4.2,R05D3.11,C03B8.4,T14G8.1,C34D4.14H,F20H11.2,Y110A7A.16
GO:BP	ncRNA processing	GO:0034470	9.82389e-08	7.00772	286	471	19	46934	C16A3.3,K12H4.8,F26A3.8A,F26A3.3,F55F10.1B,F54C9.9,F26E4.10B,M01G12.12,C06A5.1,C14A4.4B,F19F10.9,F10B5.7,F27C1.6.1,F18C12.3,D2005.5,H06I04.3B,F58B3.4,Y110A7A.16,T14B4.1
GO:BP	organonitrogen compound metabolic process	GO:1901564	1.1654e-07	6.93353	3959	490	85	46934	F25E5.10,Y51A2D.8,F09C12.2,K11D12.6,Y22F5A.6,T06E4.3A,W03F9.4,C01B7.6,H23L24.3B,C10C5.5,F18A12.5,F49H6.5,T07H8.4C,T19D12.5,C47D12.1B,C46A5.1,ZK1067.1C,F30A10.10,C10C5.6C,ZK617.1I.1,F02E9.4A,ZK593.4A,F57B7.4,B0261.2A,C50C3.6,ZK783.4,F13D2.1A,F40F11.2,C48B6.6B,ZC373.4,W04A8.7,F22D6.5A,ZK945.3,B0496.3E.1,C01H6.9,W03D8.2B,F59A6.5,K04G2.8B,T04D3.4A,R05D3.11,Y42A5A.1,F58A3.2A.2,F36A2.13.2,Y48G9A.10,ZC4…
GO:BP	nucleic acid-templated transcription	GO:0097659	1.19209e-07	6.92369	1121	457	37	46934	C25D7.3,ZK1067.1C,F26A3.8A,F26D12.1C,F26A3.3,F01G4.1,T04A8.14,F02E9.4A,ZK593.4A,F26F12.7,C48D5.1A,W04A8.7,M01G12.12,K04D7.5A,K08F8.6,C56E10.1,K04G2.8B,F47A4.2,R05D3.11,C03B8.4,F10B5.7,F38A6.1A,R10E11.1A,C41D11.7,C26C6.1A,K06C4.3,F07B7.10,K08E4.1,C42D4.8,C26C6.5A,F20H11.2,C27A12.2,Y105E8A.23A,T05E8.3,F09C6.9,C09H6.1B,C06G4.1
GO:BP	post-embryonic animal organ development	GO:0048569	1.20236e-07	6.91996	181	430	15	46934	C47D12.1B,ZK1067.1C,F02E9.4A,ZK593.4A,F26F12.7,R107.8,K04G2.8B,C27B7.4,F47A4.2,R05D3.11,C03B8.4,T14G8.1,C34D4.14H,F20H11.2,Y110A7A.16
GO:BP	DNA recombination	GO:0006310	1.20852e-07	6.91775	113	478	13	46934	C23H4.6A,T04H1.4B.1,C27A2.1,F54D5.14,F22F1.1,C43E11.3A,Y43H11AL.3,Y37B11A.2,F18C5.2,M163.3,T04A8.15,F09E8.3A,F25H2.13.2
GO:BP	innate immune response	GO:0045087	1.21026e-07	6.91712	283	482	19	46934	F38A5.3B,Y22F5A.6,H20E11.1B,C02F5.8,K09D9.1,C49G7.5,C10C5.2,T24C4.4,C49G7.10,F08G2.5,D2005.5,K08D8.4A,C08E8.4,T19D12.4A,F13A7.11,F47B8.4A,C02H6.2,F15B10.2A,T27F2.4
GO:BP	RNA biosynthetic process	GO:0032774	1.34806e-07	6.87029	1126	457	37	46934	C25D7.3,ZK1067.1C,F26A3.8A,F26D12.1C,F26A3.3,F01G4.1,T04A8.14,F02E9.4A,ZK593.4A,F26F12.7,C48D5.1A,W04A8.7,M01G12.12,K04D7.5A,K08F8.6,C56E10.1,K04G2.8B,F47A4.2,R05D3.11,C03B8.4,F10B5.7,F38A6.1A,R10E11.1A,C41D11.7,C26C6.1A,K06C4.3,F07B7.10,K08E4.1,C42D4.8,C26C6.5A,F20H11.2,C27A12.2,Y105E8A.23A,T05E8.3,F09C6.9,C09H6.1B,C06G4.1
GO:BP	RNA processing	GO:0006396	1.46464e-07	6.83427	789	474	31	46934	C16A3.3,K12H4.8,C16A3.8.1,F26A3.8A,F26A3.3,C50C3.6,F55F10.1B,F54C9.9,F26E4.10B,M01G12.12,F22D6.5A,K03H1.2,C06A5.1,C14A4.4B,F19F10.9,F43G9.10,F10B5.7,EEED8.5,F27C1.6.1,F18C12.3,D2005.5,H06I04.3B,R07E5.1,K10D2.3,F58B3.4,F36F2.3A,Y110A7A.16,F25G6.2,C06G4.1,T14B4.1,F43G9.12A
GO:BP	programmed cell death	GO:0012501	1.56978e-07	6.80416	200	465	16	46934	C52E12.2B,C01B7.6,K12H4.8,K11C4.5C,F33D4.2A,ZK512.3,C48B4.4D,C02F4.1,C14A4.4B,T24H7.2,K02C4.3,Y49E10.23A,R10E11.1A,M79.1A,C03D6.4,C02H7.3A
GO:BP	non-membrane-bounded organelle assembly	GO:0140694	2.44401e-07	6.6119	160	354	13	46934	R07G3.3B,F26A3.3,ZK617.1I.1,F55F10.1B,F55G1.4,B0523.5,B0496.3E.1,C07H6.3,T06E4.1,ZK1055.1,D2005.5,C02F5.1,C09D1.1E
GO:BP	production of siRNA involved in post-transcriptional gene silencing by RNA	GO:0030422	2.99051e-07	6.52425	15	314	6	46934	K12H4.8,F26A3.8A,F26A3.3,M01G12.12,F10B5.7,D2005.5
GO:BP	protein metabolic process	GO:0019538	3.22567e-07	6.49138	3430	490	76	46934	F25E5.10,Y51A2D.8,F09C12.2,K11D12.6,T06E4.3A,C01B7.6,H23L24.3B,F18A12.5,F49H6.5,T07H8.4C,T19D12.5,C47D12.1B,C46A5.1,ZK1067.1C,F30A10.10,C10C5.6C,ZK617.1I.1,F02E9.4A,ZK593.4A,F57B7.4,B0261.2A,C50C3.6,ZK783.4,F13D2.1A,C48B6.6B,ZC373.4,W04A8.7,F22D6.5A,ZK945.3,B0496.3E.1,C01H6.9,W03D8.2B,F59A6.5,K04G2.8B,R05D3.11,Y42A5A.1,F58A3.2A.2,F36A2.13.2,ZC416.4,K02C4.3,F47H4.10,C46C2.1Q,F38A6.1A,R90.1,C14C10.…
GO:BP	regulation of vulval development	GO:0040028	3.23963e-07	6.4895	114	412	12	46934	C47D12.1B,ZK1067.1C,ZK593.4A,F26F12.7,R107.8,K04G2.8B,C27B7.4,F47A4.2,R05D3.11,C03B8.4,T14G8.1,C34D4.14H
GO:BP	organelle localization	GO:0051640	3.76555e-07	6.42417	242	407	16	46934	C52E12.2B,T21E12.4,ZK524.2E,F55G1.4,T10H10.1,C48B4.4D,C45G3.1,C02F4.1,ZK593.5C,C07H6.3,Y110A7A.1B,Y49E10.23A,C02F5.1,F56E3.3B,M01A10.2A,W10C6.1
GO:BP	establishment of organelle localization	GO:0051656	3.84453e-07	6.41516	175	407	14	46934	C52E12.2B,T21E12.4,F55G1.4,T10H10.1,C48B4.4D,C45G3.1,C02F4.1,ZK593.5C,C07H6.3,Y110A7A.1B,Y49E10.23A,C02F5.1,F56E3.3B,W10C6.1
GO:BP	regulation of anatomical structure morphogenesis	GO:0022603	4.78563e-07	6.32006	148	255	11	46934	F20G4.3,C01B7.6,F52B10.1,T21E12.4,F35G12.8,F18C12.2B,C43G2.2B,ZK265.1A,R107.8,ZK593.5C,K04G2.8B
GO:BP	negative regulation of vulval development	GO:0040027	8.13571e-07	6.0896	44	345	8	46934	C47D12.1B,F26F12.7,K04G2.8B,C27B7.4,F47A4.2,R05D3.11,C03B8.4,T14G8.1
GO:BP	transcription, RNA-templated	GO:0001172	9.11702e-07	6.04015	4	280	4	46934	F26A3.8A,F26A3.3,M01G12.12,F10B5.7
GO:BP	production of siRNA involved in gene silencing by small RNA	GO:0070919	9.11702e-07	6.04015	4	280	4	46934	F26A3.8A,F26A3.3,M01G12.12,F10B5.7
GO:BP	cellular protein metabolic process	GO:0044267	1.15273e-06	5.93827	3061	490	69	46934	Y51A2D.8,F09C12.2,K11D12.6,T06E4.3A,C01B7.6,H23L24.3B,F49H6.5,T07H8.4C,T19D12.5,C47D12.1B,C46A5.1,ZK1067.1C,F30A10.10,C10C5.6C,ZK617.1I.1,F02E9.4A,ZK593.4A,B0261.2A,ZK783.4,F13D2.1A,C48B6.6B,ZC373.4,W04A8.7,F22D6.5A,ZK945.3,B0496.3E.1,C01H6.9,W03D8.2B,F59A6.5,R05D3.11,F58A3.2A.2,F36A2.13.2,ZC416.4,K02C4.3,F47H4.10,C46C2.1Q,F38A6.1A,R90.1,C14C10.5A,C32E8.11,F58H1.1,B0495.2,R10E11.1A,T05H10.1,C28G1…
GO:BP	cell development	GO:0048468	1.21047e-06	5.91705	543	465	24	46934	F21H11.2A,C52E12.2B,C33D9.1B,C01B7.6,T21E12.4,F33D4.2A,F26A3.3,R31.1A,F42A10.2C,ZK617.1I.1,ZK524.2E,B0523.5,C43G2.2B,B0496.3E.1,ZK593.5C,EEED8.5,D2005.5,F48C1.7,R10E11.1A,C09D1.1E,C10H11.9,Y110A7A.16,W03F8.5A,C02H7.3A
GO:BP	supramolecular fiber organization	GO:0097435	1.66149e-06	5.7795	179	370	13	46934	T21E12.4,R31.1A,ZK617.1I.1,T10H10.1,B0523.5,F10G8.8A,B0496.3E.1,ZK593.5C,C07H6.3,K04G2.8B,C02F5.1,C09D1.1E,T05E7.3
GO:BP	negative regulation of cellular metabolic process	GO:0031324	1.95273e-06	5.70936	415	478	21	46934	K11D12.6,C25D7.3,C01B7.6,T07H8.4C,F02E9.4A,B0261.2A,F26F12.7,C56C10.12,F13D2.1A,Y39G10AR.10,C48B6.6B,R05D3.11,F22F1.1,F36A2.13.2,C32E8.11,C28G1.2,M163.3,C26C6.5A,C03D6.4,R10E4.2R,F25H2.13.2
GO:BP	sexual reproduction	GO:0019953	1.99325e-06	5.70044	309	465	18	46934	C47D12.1B,ZK1067.1C,F33D4.2A,F26A3.3,ZK524.2E,C48D5.1A,F26E4.10B,ZK593.5C,EEED8.5,D2005.5,B0495.2,F48C1.7,R10E11.1A,C10H11.9,C34D4.14H,M79.1A,Y110A7A.16,C02H7.3A
GO:BP	cell death	GO:0008219	2.1164e-06	5.6744	239	465	16	46934	C52E12.2B,C01B7.6,K12H4.8,K11C4.5C,F33D4.2A,ZK512.3,C48B4.4D,C02F4.1,C14A4.4B,T24H7.2,K02C4.3,Y49E10.23A,R10E11.1A,M79.1A,C03D6.4,C02H7.3A
GO:BP	locomotion	GO:0040011	2.53582e-06	5.59588	564	465	24	46934	C52E12.2B,C01B7.6,F52B10.1,K11C4.5C,F33D4.2A,R31.1A,ZK617.1I.1,F02E9.4A,F57B7.4,C48B4.4D,C02F4.1,K04G2.8B,T04D3.4A,F58A3.2A.2,C48A7.1A,ZK669.1B,C32E8.11,Y49E10.23A,R10E11.1A,C09D1.1E,C04G6.3,M79.1A,W03F8.5A,C02H7.3A
GO:BP	cellular component disassembly	GO:0022411	2.72291e-06	5.56497	131	341	11	46934	ZK112.7,K12H4.8,R31.1A,M03A8.2,C56C10.12,B0523.5,C14A4.4B,C07H6.3,K04G2.8B,EEED8.5,C06G3.6
GO:BP	negative regulation of multicellular organismal process	GO:0051241	2.83294e-06	5.54776	130	345	11	46934	C01B7.6,C47D12.1B,F26F12.7,ZK265.1A,K04G2.8B,C27B7.4,F47A4.2,R05D3.11,C03B8.4,ZK669.1B,T14G8.1
GO:BP	chromosome separation	GO:0051304	2.85644e-06	5.54417	61	420	9	46934	F55G1.4,C43E11.3A,T06E4.1,ZK1055.1,C02F5.1,F54C8.3,T04A8.15,W10C6.1,D2085.4
GO:BP	chromatin assembly	GO:0031497	2.9702e-06	5.52721	70	365	9	46934	F26A3.8A,F26A3.3,M01G12.12,R05D3.11,F22F1.1,ZK1067.2B,F10B5.7,K08H10.7,M163.3
GO:BP	negative regulation of macroautophagy	GO:0016242	3.16607e-06	5.49948	6	195	4	46934	B0261.2A,C56C10.12,Y39G10AR.10,C48B6.6B
GO:BP	apoptotic process	GO:0006915	3.20183e-06	5.4946	151	465	13	46934	C01B7.6,K12H4.8,ZK512.3,C48B4.4D,C02F4.1,C14A4.4B,T24H7.2,K02C4.3,Y49E10.23A,R10E11.1A,M79.1A,C03D6.4,C02H7.3A
GO:BP	ncRNA metabolic process	GO:0034660	3.74127e-06	5.42698	356	471	19	46934	C16A3.3,K12H4.8,F26A3.8A,F26A3.3,F55F10.1B,F54C9.9,F26E4.10B,M01G12.12,C06A5.1,C14A4.4B,F19F10.9,F10B5.7,F27C1.6.1,F18C12.3,D2005.5,H06I04.3B,F58B3.4,Y110A7A.16,T14B4.1
GO:BP	reproductive structure development	GO:0048608	4.32935e-06	5.36358	163	219	10	46934	K12H4.8,ZK1067.1C,F26A3.8A,F33D4.2A,F01G4.1,F02E9.4A,F57B7.4,C48B6.6B,F26E4.10B,K04D7.5A
GO:BP	reproductive system development	GO:0061458	4.32935e-06	5.36358	163	219	10	46934	K12H4.8,ZK1067.1C,F26A3.8A,F33D4.2A,F01G4.1,F02E9.4A,F57B7.4,C48B6.6B,F26E4.10B,K04D7.5A
GO:BP	chromosome condensation	GO:0030261	5.04695e-06	5.29697	30	415	7	46934	F35G12.8,F22F1.1,R13G10.1,Y110A7A.1B,M163.3,F29D11.2,C25G4.5
GO:BP	regulation of locomotion	GO:0040012	5.55214e-06	5.25554	292	465	17	46934	C52E12.2B,C01B7.6,F33D4.2A,R31.1A,ZK617.1I.1,F57B7.4,C48B4.4D,C02F4.1,K04G2.8B,C48A7.1A,C32E8.11,Y49E10.23A,R10E11.1A,C09D1.1E,M79.1A,W03F8.5A,C02H7.3A
GO:BP	primary sncRNA processing	GO:0070918	6.3658e-06	5.19615	40	314	7	46934	K12H4.8,F26A3.8A,F26A3.3,F26E4.10B,M01G12.12,F10B5.7,D2005.5
GO:BP	movement of cell or subcellular component	GO:0006928	6.75499e-06	5.17038	374	465	19	46934	C52E12.2B,C01B7.6,T21E12.4,F33D4.2A,F57B7.4,F55G1.4,T10H10.1,C48B4.4D,C02F4.1,T01G1.1D.1,K04G2.8B,F58A3.2A.2,ZK669.1B,R10E11.1A,F56E3.3B,C04G6.3,M79.1A,W03F8.5A,C02H7.3A
GO:BP	negative regulation of cellular component organization	GO:0051129	7.63848e-06	5.11699	104	478	11	46934	C01B7.6,R31.1A,C56C10.12,Y39G10AR.10,F55G1.4,B0523.5,K04G2.8B,R05D3.11,C02F5.1,M79.1A,F25H2.13.2
GO:BP	protein-containing complex organization	GO:0043933	7.72583e-06	5.11205	605	389	22	46934	C25D7.3,T04A8.14,R31.1A,ZK524.2E,B0261.2A,C50C3.6,F55F10.1B,C56C10.12,F55G1.4,B0523.5,W04A8.7,B0496.3E.1,C07H6.3,K04G2.8B,F22F1.1,EEED8.5,ZK1055.1,C02F5.1,C09D1.1E,M163.3,T05E7.3,M01A10.2A
GO:BP	positive regulation of metabolic process	GO:0009893	8.40674e-06	5.07537	639	437	24	46934	C01B7.6,K12H4.8,ZK1067.1C,C10C5.6C,F01G4.1,T04A8.14,M03A8.2,B0261.2A,ZK783.4,C48D5.1A,ZK265.1A,K04G2.8B,F47A4.2,F58A3.2A.2,C03B8.4,C46C2.1Q,F38A6.1A,C14C10.5A,R10E11.1A,C09D1.1E,C26C6.5A,C34D4.14H,F59F3.1,T05E8.3
GO:BP	regulation of cell cycle	GO:0051726	9.22681e-06	5.03495	254	420	15	46934	C54D10.14A,T06E4.3A,R07G3.3B,C47D12.1B,F55G1.4,R05D3.11,C43E11.3A,Y43H11AL.3,B0495.2,C02F5.1,F56A3.4,F54C8.3,W10C6.1,M79.1A,D2085.4
GO:BP	pattern specification process	GO:0007389	9.43602e-06	5.02521	124	407	11	46934	F20G4.3,F26A3.3,C48B4.4D,C02F4.1,K04G2.8B,C48A7.1A,F38A6.1A,D2005.5,T05H10.1,F54C8.3,W10C6.1
GO:BP	regulation of autophagy	GO:0010506	1.0477e-05	4.97977	44	305	7	46934	C10C5.6C,M03A8.2,B0261.2A,C56C10.12,Y39G10AR.10,C48B6.6B,F38A6.1A
GO:BP	regulation of cell cycle process	GO:0010564	1.268e-05	4.89688	187	420	13	46934	C54D10.14A,T06E4.3A,R07G3.3B,C47D12.1B,F55G1.4,R05D3.11,C43E11.3A,Y43H11AL.3,C02F5.1,F54C8.3,W10C6.1,M79.1A,D2085.4
GO:BP	animal organ morphogenesis	GO:0009887	1.46171e-05	4.83514	178	447	13	46934	K12H4.8,F26A3.8A,F33D4.2A,R31.1A,F02E9.4A,F57B7.4,F26F12.7,C48D5.1A,R107.8,K04G2.8B,C09D1.1E,C10H11.9,W03F8.5A
GO:BP	embryonic morphogenesis	GO:0048598	1.46996e-05	4.8327	185	430	13	46934	ZK112.7,F33D4.2A,R31.1A,F26F12.7,R107.8,C02F4.1,C01B7.4,K04G2.8B,EEED8.5,F38A6.1A,C10H11.9,F59F5.2B,Y110A7A.16
GO:BP	macroautophagy	GO:0016236	1.63427e-05	4.78668	64	341	8	46934	C10C5.6C,M03A8.2,B0261.2A,C56C10.12,Y39G10AR.10,C48B6.6B,F38A6.1A,C06G3.6
GO:BP	protein modification by small protein conjugation or removal	GO:0070647	1.67401e-05	4.77624	300	488	17	46934	C01B7.6,F30A10.10,F36A2.13.2,K02C4.3,F47H4.10,C32E8.11,T05H10.1,F54C8.3,R05D3.4A,F10G7.10A,W10C6.1,F36F2.3A,C34D4.14H,D2085.4,F57C12.2,C36B1.9,DY3.6
GO:BP	transcription, DNA-templated	GO:0006351	1.70417e-05	4.76849	1116	457	33	46934	C25D7.3,ZK1067.1C,F26D12.1C,F01G4.1,T04A8.14,F02E9.4A,ZK593.4A,F26F12.7,C48D5.1A,W04A8.7,K04D7.5A,K08F8.6,C56E10.1,K04G2.8B,F47A4.2,R05D3.11,C03B8.4,F38A6.1A,R10E11.1A,C41D11.7,C26C6.1A,K06C4.3,F07B7.10,K08E4.1,C42D4.8,C26C6.5A,F20H11.2,C27A12.2,Y105E8A.23A,T05E8.3,F09C6.9,C09H6.1B,C06G4.1
GO:BP	maintenance of location in cell	GO:0051651	1.92064e-05	4.71655	31	132	5	46934	C25H3.11,T08G11.1B,T21E12.4,K11C4.5C,F33D4.2A
GO:BP	mRNA metabolic process	GO:0016071	1.94202e-05	4.71175	465	487	21	46934	C01B7.6,C16A3.8.1,F20G4.1,T04A8.14,C50C3.6,Y47H10A.5,C48B6.6B,F22D6.5A,K03H1.2,C14A4.4B,F19F10.9,F43G9.10,EEED8.5,M01G12.9,F01G4.3,R07E5.1,F36F2.3A,F25G6.2,C06G4.1,F43G9.12A,Y73B6BL.18B.1
GO:BP	regulation of nucleobase-containing compound metabolic process	GO:0019219	1.96454e-05	4.70674	1184	478	35	46934	C25D7.3,C01B7.6,K12H4.8,ZK1067.1C,F26D12.1C,F01G4.1,T04A8.14,F02E9.4A,ZK593.4A,F26F12.7,C48D5.1A,K04D7.5A,K08F8.6,C56E10.1,K04G2.8B,F47A4.2,R05D3.11,F22F1.1,F43G9.10,F36A2.13.2,C03B8.4,F38A6.1A,R10E11.1A,M163.3,K06C4.3,F07B7.10,K08E4.1,C26C6.5A,F20H11.2,C27A12.2,T05E8.3,F09C6.9,C09H6.1B,C06G4.1,F25H2.13.2
GO:BP	proteolysis	GO:0006508	2.02541e-05	4.69349	792	488	28	46934	F25E5.10,Y51A2D.8,K11D12.6,F18A12.5,T07H8.4C,ZK1067.1C,F30A10.10,F57B7.4,C50C3.6,F13D2.1A,Y42A5A.1,K02C4.3,F47H4.10,C14C10.5A,C32E8.11,T05H10.1,C28G1.2,F54C8.3,F10G7.10A,F44B9.1A,W10C6.1,F36F2.3A,C34D4.14H,D2085.4,Y75B8A.4,C03D6.4,F57C12.2,DY3.6
GO:BP	multicellular organism reproduction	GO:0032504	2.23194e-05	4.65132	491	465	21	46934	C01B7.6,H23L24.3B,F10C2.3,C47D12.1B,ZK1067.1C,F33D4.2A,F26A3.3,ZK524.2E,C48D5.1A,R107.8,F58A3.2A.2,EEED8.5,D2005.5,B0495.2,F48C1.7,R10E11.1A,C10H11.9,C34D4.14H,M79.1A,Y110A7A.16,C02H7.3A
GO:BP	negative regulation of developmental process	GO:0051093	2.31197e-05	4.63602	124	345	10	46934	C01B7.6,C47D12.1B,F26F12.7,ZK265.1A,K04G2.8B,C27B7.4,F47A4.2,R05D3.11,C03B8.4,T14G8.1
GO:BP	regulation of biological quality	GO:0065008	2.58106e-05	4.5882	756	485	27	46934	C52E12.2B,F20G4.3,C33D9.1B,C01B7.6,F52B10.1,K11C4.5C,F33D4.2A,R31.1A,ZK524.2E,B0523.5,ZK265.1A,K04G2.8B,F58A3.2A.2,C46C2.1Q,T05H10.1,F56A3.4,F47B8.4A,C10H11.9,M01A10.2A,F54E4.1A,F59F4.1,C54D2.5A,H06H21.10B,C02H7.3A,F41H10.4,ZC410.4B,ZK370.3A.1
GO:BP	negative regulation of organelle organization	GO:0010639	3.05961e-05	4.51433	69	342	8	46934	R31.1A,C56C10.12,Y39G10AR.10,F55G1.4,B0523.5,K04G2.8B,R05D3.11,C02F5.1
GO:BP	regulation of catalytic activity	GO:0050790	3.21269e-05	4.49313	487	479	21	46934	K11D12.6,C33D9.1B,T07H8.4C,ZK1067.1C,C10C5.6C,R31.1A,F13D2.1A,C02F4.1,T22C1.10B,F58A3.2A.2,F46H5.4,C14C10.5A,ZK669.1B,C28G1.2,C09D1.1E,M01A10.2A,F31B12.1C,F59F3.1,C03D6.4,C02H7.3A,D2085.5A
GO:BP	negative regulation of post-embryonic development	GO:0048581	3.27201e-05	4.48519	69	345	8	46934	C47D12.1B,F26F12.7,K04G2.8B,C27B7.4,F47A4.2,R05D3.11,C03B8.4,T14G8.1
GO:BP	negative regulation of nematode larval development	GO:0061064	3.27201e-05	4.48519	69	345	8	46934	C47D12.1B,F26F12.7,K04G2.8B,C27B7.4,F47A4.2,R05D3.11,C03B8.4,T14G8.1
GO:BP	regulation of chromosome organization	GO:0033044	3.48321e-05	4.45802	51	478	8	46934	F55G1.4,R05D3.11,Y43H11AL.3,C02F5.1,F54C8.3,W10C6.1,D2085.4,F25H2.13.2
GO:BP	regulation of programmed cell death	GO:0043067	3.54865e-05	4.44994	97	465	10	46934	C01B7.6,K11C4.5C,C48B4.4D,T24H7.2,K02C4.3,Y49E10.23A,R10E11.1A,M79.1A,C03D6.4,C02H7.3A
GO:BP	gamete generation	GO:0007276	4.14935e-05	4.38202	278	430	15	46934	C47D12.1B,ZK1067.1C,F33D4.2A,F26A3.3,ZK524.2E,C48D5.1A,EEED8.5,D2005.5,B0495.2,F48C1.7,R10E11.1A,C10H11.9,C34D4.14H,M79.1A,Y110A7A.16
GO:BP	negative regulation of catabolic process	GO:0009895	4.29389e-05	4.36715	25	195	5	46934	C01B7.6,B0261.2A,C56C10.12,Y39G10AR.10,C48B6.6B
GO:BP	negative regulation of cellular catabolic process	GO:0031330	4.29389e-05	4.36715	25	195	5	46934	C01B7.6,B0261.2A,C56C10.12,Y39G10AR.10,C48B6.6B
GO:BP	negative regulation of autophagy	GO:0010507	4.37507e-05	4.35901	10	195	4	46934	B0261.2A,C56C10.12,Y39G10AR.10,C48B6.6B
GO:BP	positive regulation of developmental process	GO:0051094	4.58448e-05	4.33871	272	266	12	46934	C52E12.2B,F20G4.3,C01B7.6,ZK1067.1C,R31.1A,ZK617.1I.1,F35G12.8,ZK524.2E,F18C12.2B,C48B4.4D,R107.8,C43E11.3A
GO:BP	regulation of molecular function	GO:0065009	5.02985e-05	4.29845	546	479	22	46934	K11D12.6,C33D9.1B,T07H8.4C,ZK1067.1C,C10C5.6C,R31.1A,F13D2.1A,C02F4.1,T22C1.10B,F58A3.2A.2,C46C2.1Q,F46H5.4,C14C10.5A,ZK669.1B,C28G1.2,C09D1.1E,M01A10.2A,F31B12.1C,F59F3.1,C03D6.4,C02H7.3A,D2085.5A
GO:BP	multicellular organismal reproductive process	GO:0048609	5.34631e-05	4.27195	471	465	20	46934	C01B7.6,H23L24.3B,C47D12.1B,ZK1067.1C,F33D4.2A,F26A3.3,ZK524.2E,C48D5.1A,R107.8,F58A3.2A.2,EEED8.5,D2005.5,B0495.2,F48C1.7,R10E11.1A,C10H11.9,C34D4.14H,M79.1A,Y110A7A.16,C02H7.3A
GO:BP	recombinational repair	GO:0000725	5.54151e-05	4.25637	54	478	8	46934	C23H4.6A,C27A2.1,F54D5.14,C43E11.3A,Y43H11AL.3,Y37B11A.2,F18C5.2,F25H2.13.2
GO:BP	double-strand break repair via homologous recombination	GO:0000724	5.54151e-05	4.25637	54	478	8	46934	C23H4.6A,C27A2.1,F54D5.14,C43E11.3A,Y43H11AL.3,Y37B11A.2,F18C5.2,F25H2.13.2
GO:BP	regulation of cell death	GO:0010941	5.95666e-05	4.225	130	465	11	46934	C52E12.2B,C01B7.6,K11C4.5C,C48B4.4D,T24H7.2,K02C4.3,Y49E10.23A,R10E11.1A,M79.1A,C03D6.4,C02H7.3A
GO:BP	cellular protein localization	GO:0034613	6.5619e-05	4.18297	476	466	20	46934	C25H3.11,T08G11.1B,C52E12.2B,K11C4.5C,F55G1.4,F18C12.2B,C43G2.2B,C01B7.4,Y43H11AL.3,ZK669.1B,F25G6.9,C02F5.1,C07G1.5.1,F56A3.4,C09D1.1E,F31B12.1C,Y75B8A.4,C03D6.4,C35A5.8,F41H10.4
GO:BP	cellular macromolecule localization	GO:0070727	6.7872e-05	4.16831	477	466	20	46934	C25H3.11,T08G11.1B,C52E12.2B,K11C4.5C,F55G1.4,F18C12.2B,C43G2.2B,C01B7.4,Y43H11AL.3,ZK669.1B,F25G6.9,C02F5.1,C07G1.5.1,F56A3.4,C09D1.1E,F31B12.1C,Y75B8A.4,C03D6.4,C35A5.8,F41H10.4
GO:BP	RNA catabolic process	GO:0006401	6.83645e-05	4.16517	115	315	9	46934	C01B7.6,K12H4.8,F20G4.1,Y47H10A.5,C48B6.6B,F26E4.10B,C14A4.4B,M01G12.9,F01G4.3
GO:BP	intracellular transport	GO:0046907	6.91263e-05	4.16036	524	466	21	46934	C25H3.11,T08G11.1B,C52E12.2B,R07G3.3B,T21E12.4,C16A3.8.1,D1022.7B.1,T10H10.1,F18C12.2B,F20D12.2,ZK593.5C,Y49E10.23A,F25G6.9,C13F10.4,F56E3.3B,T02D1.5,F31B12.1C,Y75B8A.4,C03D6.4,C35A5.8,F41H10.4
GO:BP	nucleobase-containing compound catabolic process	GO:0034655	7.73574e-05	4.1115	154	315	10	46934	C01B7.6,K12H4.8,F20G4.1,Y47H10A.5,C48B6.6B,F26E4.10B,C14A4.4B,C43E11.3A,M01G12.9,F01G4.3
GO:BP	regulation of striated muscle contraction	GO:0006942	8.04391e-05	4.09453	7	354	4	46934	C52E12.2B,ZK617.1I.1,C48A7.1A,C09D1.1E
GO:BP	positive regulation of cellular metabolic process	GO:0031325	8.28433e-05	4.08174	565	437	21	46934	C01B7.6,K12H4.8,ZK1067.1C,C10C5.6C,F01G4.1,T04A8.14,M03A8.2,B0261.2A,ZK783.4,C48D5.1A,K04G2.8B,F47A4.2,F58A3.2A.2,C03B8.4,F38A6.1A,C14C10.5A,R10E11.1A,C26C6.5A,C34D4.14H,F59F3.1,T05E8.3
GO:BP	protein ubiquitination	GO:0016567	8.7893e-05	4.05605	224	488	14	46934	C01B7.6,F36A2.13.2,F47H4.10,C32E8.11,F54C8.3,R05D3.4A,F10G7.10A,W10C6.1,F36F2.3A,C34D4.14H,D2085.4,F57C12.2,C36B1.9,DY3.6
GO:BP	regulation of macroautophagy	GO:0016241	8.89943e-05	4.05064	19	305	5	46934	B0261.2A,C56C10.12,Y39G10AR.10,C48B6.6B,F38A6.1A
GO:BP	cell morphogenesis	GO:0000902	8.98753e-05	4.04636	245	255	11	46934	F21H11.2A,C52E12.2B,F20G4.3,C33D9.1B,C01B7.6,F52B10.1,T21E12.4,C43G2.2B,R107.8,ZK593.5C,K04G2.8B
GO:BP	establishment of cell polarity	GO:0030010	9.2692e-05	4.03296	72	251	7	46934	T21E12.4,C48B4.4D,C45G3.1,ZK265.1A,C02F4.1,C01B7.4,ZK593.5C
GO:BP	rRNA metabolic process	GO:0016072	9.4119e-05	4.02632	156	404	11	46934	C16A3.3,K12H4.8,F55F10.1B,F54C9.9,F26E4.10B,C14A4.4B,F19F10.9,F27C1.6.1,F18C12.3,H06I04.3B,F58B3.4
GO:BP	positive regulation of macromolecule metabolic process	GO:0010604	9.8675e-05	4.00579	571	437	21	46934	C01B7.6,K12H4.8,ZK1067.1C,C10C5.6C,F01G4.1,T04A8.14,B0261.2A,ZK783.4,C48D5.1A,ZK265.1A,K04G2.8B,F47A4.2,C03B8.4,C46C2.1Q,F38A6.1A,C14C10.5A,R10E11.1A,C09D1.1E,C26C6.5A,C34D4.14H,T05E8.3
GO:BP	development of primary sexual characteristics	GO:0045137	0.000100593	3.99743	124	219	8	46934	K12H4.8,F26A3.8A,F33D4.2A,F01G4.1,F57B7.4,C48B6.6B,F26E4.10B,K04D7.5A
GO:BP	gonad development	GO:0008406	0.000100593	3.99743	124	219	8	46934	K12H4.8,F26A3.8A,F33D4.2A,F01G4.1,F57B7.4,C48B6.6B,F26E4.10B,K04D7.5A
GO:BP	spindle organization	GO:0007051	0.000103165	3.98647	78	353	8	46934	R07G3.3B,F55G1.4,C45G3.1,C07H6.3,T06E4.1,ZK1055.1,C02F5.1,F56A3.4
GO:BP	cell cycle phase transition	GO:0044770	0.000113869	3.94359	121	420	10	46934	T06E4.3A,C47D12.1B,F55G1.4,C43E11.3A,Y43H11AL.3,C02F5.1,F54C8.3,W10C6.1,M79.1A,D2085.4
GO:BP	regulation of embryonic cell shape	GO:0016476	0.000116552	3.93348	3	255	3	46934	F20G4.3,F52B10.1,K04G2.8B
GO:BP	chromosome organization involved in meiotic cell cycle	GO:0070192	0.000125332	3.90194	46	419	7	46934	T04H1.4B.1,H38K22.1,Y43H11AL.3,Y110A7A.1B,F29D11.2,C25G4.5,F09E8.3A
GO:BP	regulation of cell cycle phase transition	GO:1901987	0.000135089	3.86938	94	420	9	46934	T06E4.3A,C47D12.1B,F55G1.4,C43E11.3A,Y43H11AL.3,C02F5.1,F54C8.3,M79.1A,D2085.4
GO:BP	regulation of apoptotic process	GO:0042981	0.000146669	3.83366	86	465	9	46934	C01B7.6,C48B4.4D,T24H7.2,K02C4.3,Y49E10.23A,R10E11.1A,M79.1A,C03D6.4,C02H7.3A
GO:BP	heterocycle catabolic process	GO:0046700	0.000174401	3.75845	168	315	10	46934	C01B7.6,K12H4.8,F20G4.1,Y47H10A.5,C48B6.6B,F26E4.10B,C14A4.4B,C43E11.3A,M01G12.9,F01G4.3
GO:BP	regulation of catabolic process	GO:0009894	0.00017962	3.74565	174	305	10	46934	C01B7.6,ZK1067.1C,C10C5.6C,M03A8.2,B0261.2A,C56C10.12,Y39G10AR.10,C48B6.6B,K04G2.8B,F38A6.1A
GO:BP	cellular nitrogen compound catabolic process	GO:0044270	0.00018428	3.73452	169	315	10	46934	C01B7.6,K12H4.8,F20G4.1,Y47H10A.5,C48B6.6B,F26E4.10B,C14A4.4B,C43E11.3A,M01G12.9,F01G4.3
GO:BP	developmental maturation	GO:0021700	0.000184673	3.7336	61	330	7	46934	C52E12.2B,T21E12.4,F33D4.2A,F26A3.3,ZK524.2E,D2005.5,Y49E10.23A
GO:BP	proteolysis involved in cellular protein catabolic process	GO:0051603	0.000220082	3.65741	339	458	16	46934	Y51A2D.8,ZK1067.1C,F30A10.10,K02C4.3,F47H4.10,C14C10.5A,C32E8.11,T05H10.1,F54C8.3,F10G7.10A,W10C6.1,F36F2.3A,C34D4.14H,D2085.4,Y75B8A.4,F57C12.2
GO:BP	organic substance transport	GO:0071702	0.000220979	3.65565	822	466	26	46934	R06B9.1,C25H3.11,T08G11.1B,C52E12.2B,R07G3.3B,C16A3.8.1,M03A8.2,C48B4.4D,Y53C12A.2,F20D12.2,K04G2.8B,T07G12.5B,F48F7.7,F25G6.9,M01F1.5.2,M01A10.2A,T02D1.5,F31B12.1C,H06H21.10B,Y75B8A.4,F11A10.4B,C03D6.4,C35A5.8,Y32F6B.1,C02H7.3A,F41H10.4
GO:BP	axis specification	GO:0009798	0.000223087	3.65153	75	407	8	46934	F20G4.3,F26A3.3,C48B4.4D,C02F4.1,D2005.5,T05H10.1,F54C8.3,W10C6.1
GO:BP	regulation of organelle assembly	GO:1902115	0.00022768	3.64267	37	180	5	46934	R07G3.3B,C10C5.6C,C56C10.12,Y39G10AR.10,F55G1.4
GO:BP	regulation of RNA metabolic process	GO:0051252	0.000242966	3.61445	1132	457	31	46934	C25D7.3,C01B7.6,K12H4.8,ZK1067.1C,F26D12.1C,F01G4.1,T04A8.14,F02E9.4A,ZK593.4A,F26F12.7,C48D5.1A,K04D7.5A,K08F8.6,C56E10.1,K04G2.8B,F47A4.2,R05D3.11,F43G9.10,C03B8.4,F38A6.1A,R10E11.1A,K06C4.3,F07B7.10,K08E4.1,C26C6.5A,F20H11.2,C27A12.2,T05E8.3,F09C6.9,C09H6.1B,C06G4.1
GO:BP	protein catabolic process	GO:0030163	0.000249008	3.60379	386	458	17	46934	Y51A2D.8,ZK1067.1C,F30A10.10,K04G2.8B,K02C4.3,F47H4.10,C14C10.5A,C32E8.11,T05H10.1,F54C8.3,F10G7.10A,W10C6.1,F36F2.3A,C34D4.14H,D2085.4,Y75B8A.4,F57C12.2
GO:BP	aromatic compound catabolic process	GO:0019439	0.000254536	3.59425	175	315	10	46934	C01B7.6,K12H4.8,F20G4.1,Y47H10A.5,C48B6.6B,F26E4.10B,C14A4.4B,C43E11.3A,M01G12.9,F01G4.3
GO:BP	attachment of spindle microtubules to kinetochore	GO:0008608	0.000271254	3.56662	21	342	5	46934	F55G1.4,T06E4.1,ZK1055.1,Y110A7A.1B,C02F5.1
GO:BP	regulation of cellular catabolic process	GO:0031329	0.000280303	3.55237	159	195	8	46934	C01B7.6,ZK1067.1C,C10C5.6C,M03A8.2,B0261.2A,C56C10.12,Y39G10AR.10,C48B6.6B
GO:BP	regulation of cellular localization	GO:0060341	0.000294729	3.53058	121	466	10	46934	C52E12.2B,T21E12.4,F55G1.4,F18C12.2B,Y43H11AL.3,ZK669.1B,C02F5.1,M01A10.2A,F31B12.1C,F41H10.4
GO:BP	protein modification by small protein conjugation	GO:0032446	0.000303699	3.51756	248	488	14	46934	C01B7.6,F36A2.13.2,F47H4.10,C32E8.11,F54C8.3,R05D3.4A,F10G7.10A,W10C6.1,F36F2.3A,C34D4.14H,D2085.4,F57C12.2,C36B1.9,DY3.6
GO:BP	organic cyclic compound catabolic process	GO:1901361	0.00031351	3.50375	179	315	10	46934	C01B7.6,K12H4.8,F20G4.1,Y47H10A.5,C48B6.6B,F26E4.10B,C14A4.4B,C43E11.3A,M01G12.9,F01G4.3
GO:BP	cellular protein catabolic process	GO:0044257	0.000324095	3.48933	349	458	16	46934	Y51A2D.8,ZK1067.1C,F30A10.10,K02C4.3,F47H4.10,C14C10.5A,C32E8.11,T05H10.1,F54C8.3,F10G7.10A,W10C6.1,F36F2.3A,C34D4.14H,D2085.4,Y75B8A.4,F57C12.2
GO:BP	vesicle cytoskeletal trafficking	GO:0099518	0.000326021	3.48675	21	355	5	46934	C52E12.2B,T21E12.4,T10H10.1,Y49E10.23A,F56E3.3B
GO:BP	embryo development ending in birth or egg hatching	GO:0009792	0.00043088	3.36564	305	408	14	46934	T06E4.3A,F20G4.3,F18C12.2B,F28B3.7A,W04A8.7,C14A4.4B,K04G2.8B,C43E11.3A,Y43H11AL.3,Y110A7A.1B,R10E11.1A,T04A8.15,C10H11.9,F29D11.2
GO:BP	regulation of intracellular signal transduction	GO:1902531	0.000445109	3.35153	154	479	11	46934	C01B7.6,C47D12.1B,F42A10.2C,F55G1.4,T24H7.2,Y43H11AL.3,T14G8.1,M79.1A,F20H11.2,C02H7.3A,D2085.5A
GO:BP	rRNA processing	GO:0006364	0.000460106	3.33714	146	404	10	46934	C16A3.3,F55F10.1B,F54C9.9,F26E4.10B,C14A4.4B,F19F10.9,F27C1.6.1,F18C12.3,H06I04.3B,F58B3.4
GO:BP	striated muscle contraction	GO:0006941	0.000474055	3.32417	10	354	4	46934	C52E12.2B,ZK617.1I.1,C48A7.1A,C09D1.1E
GO:BP	meiotic chromosome separation	GO:0051307	0.000474838	3.32345	35	420	6	46934	C43E11.3A,T06E4.1,ZK1055.1,C02F5.1,T04A8.15,D2085.4
GO:BP	transcription by RNA polymerase II	GO:0006366	0.000482568	3.31644	762	457	24	46934	C25D7.3,F26D12.1C,F01G4.1,T04A8.14,F02E9.4A,F26F12.7,C48D5.1A,W04A8.7,K08F8.6,C56E10.1,K04G2.8B,F47A4.2,R05D3.11,C03B8.4,F38A6.1A,R10E11.1A,C41D11.7,C26C6.1A,K08E4.1,C26C6.5A,C27A12.2,F09C6.9,C09H6.1B,C06G4.1
GO:BP	positive regulation of cellular component organization	GO:0051130	0.000655495	3.18343	170	360	10	46934	C52E12.2B,C01B7.6,ZK617.1I.1,F55G1.4,C48B4.4D,C02F4.1,C07H6.3,R05D3.11,Y43H11AL.3,F54C8.3
GO:BP	negative regulation of nitrogen compound metabolic process	GO:0051172	0.000661148	3.1797	397	478	17	46934	K11D12.6,C25D7.3,C01B7.6,T07H8.4C,F02E9.4A,F26F12.7,F13D2.1A,R05D3.11,F22F1.1,F36A2.13.2,C32E8.11,C28G1.2,M163.3,C26C6.5A,C03D6.4,R10E4.2R,F25H2.13.2
GO:BP	protein localization to organelle	GO:0033365	0.000699315	3.15533	256	434	13	46934	C25H3.11,T08G11.1B,K11C4.5C,F55G1.4,C43G2.2B,Y43H11AL.3,F25G6.9,C02F5.1,C07G1.5.1,F56A3.4,F31B12.1C,Y75B8A.4,C03D6.4
GO:BP	regulation of macromolecule biosynthetic process	GO:0010556	0.000731924	3.13553	1162	469	31	46934	C25D7.3,ZK1067.1C,F26D12.1C,F01G4.1,T04A8.14,F02E9.4A,ZK593.4A,B0261.2A,F26F12.7,C48D5.1A,K04D7.5A,K08F8.6,ZK945.3,C56E10.1,K04G2.8B,F47A4.2,R05D3.11,C03B8.4,F38A6.1A,R10E11.1A,K06C4.3,F07B7.10,K08E4.1,C26C6.5A,F20H11.2,C27A12.2,T05E8.3,F09C6.9,C09H6.1B,C06G4.1,R10E4.2R
GO:BP	negative regulation of cell cycle process	GO:0010948	0.00073339	3.13467	86	414	8	46934	T06E4.3A,C47D12.1B,F55G1.4,R05D3.11,C43E11.3A,Y43H11AL.3,C02F5.1,M79.1A
GO:BP	cell cycle checkpoint signaling	GO:0000075	0.000749992	3.12494	60	414	7	46934	T06E4.3A,C47D12.1B,F55G1.4,C43E11.3A,Y43H11AL.3,C02F5.1,M79.1A
GO:BP	positive regulation of multicellular organismal process	GO:0051240	0.000761857	3.11813	266	354	12	46934	C52E12.2B,F20G4.3,C01B7.6,F33D4.2A,R31.1A,ZK617.1I.1,F35G12.8,F18C12.2B,C43E11.3A,C48A7.1A,B0495.2,C09D1.1E
GO:BP	modification-dependent macromolecule catabolic process	GO:0043632	0.000818686	3.08688	287	458	14	46934	ZK1067.1C,F30A10.10,C14A4.4B,K02C4.3,F47H4.10,C32E8.11,T05H10.1,F54C8.3,F10G7.10A,W10C6.1,F36F2.3A,C34D4.14H,D2085.4,F57C12.2
GO:BP	protein-DNA complex subunit organization	GO:0071824	0.000842934	3.07421	99	365	8	46934	C25D7.3,T04A8.14,F55G1.4,W04A8.7,F22F1.1,ZK1055.1,C02F5.1,M163.3
GO:BP	regulation of cellular component movement	GO:0051270	0.000910032	3.04094	137	465	10	46934	C52E12.2B,C01B7.6,F33D4.2A,F57B7.4,C48B4.4D,C02F4.1,K04G2.8B,R10E11.1A,M79.1A,C02H7.3A
GO:BP	regulation of signaling	GO:0023051	0.000923126	3.03474	406	479	17	46934	C01B7.6,C47D12.1B,F42A10.2C,F55G1.4,T24H7.2,K04G2.8B,F47A4.2,F55H12.3,Y43H11AL.3,T14G8.1,F56A3.4,M01A10.2A,C34D4.14H,M79.1A,F20H11.2,C02H7.3A,D2085.5A
GO:BP	regulation of response to stimulus	GO:0048583	0.000938601	3.02752	500	479	19	46934	C52E12.2B,C01B7.6,C47D12.1B,F42A10.2C,F55G1.4,T24H7.2,K04G2.8B,F47A4.2,F36A2.13.2,F55H12.3,Y43H11AL.3,T14G8.1,F31B12.1C,C34D4.14H,M79.1A,F20H11.2,C02H7.3A,F25H2.13.2,D2085.5A
GO:BP	regulation of cellular biosynthetic process	GO:0031326	0.000954295	3.02032	1177	469	31	46934	C25D7.3,ZK1067.1C,F26D12.1C,F01G4.1,T04A8.14,F02E9.4A,ZK593.4A,B0261.2A,F26F12.7,C48D5.1A,K04D7.5A,K08F8.6,ZK945.3,C56E10.1,K04G2.8B,F47A4.2,R05D3.11,C03B8.4,F38A6.1A,R10E11.1A,K06C4.3,F07B7.10,K08E4.1,C26C6.5A,F20H11.2,C27A12.2,T05E8.3,F09C6.9,C09H6.1B,C06G4.1,R10E4.2R
GO:BP	regulation of cell communication	GO:0010646	0.000954459	3.02024	407	479	17	46934	C01B7.6,C47D12.1B,F42A10.2C,F55G1.4,T24H7.2,K04G2.8B,F47A4.2,F55H12.3,Y43H11AL.3,T14G8.1,F56A3.4,M01A10.2A,C34D4.14H,M79.1A,F20H11.2,C02H7.3A,D2085.5A
GO:BP	regulation of biosynthetic process	GO:0009889	0.00102335	2.98997	1181	469	31	46934	C25D7.3,ZK1067.1C,F26D12.1C,F01G4.1,T04A8.14,F02E9.4A,ZK593.4A,B0261.2A,F26F12.7,C48D5.1A,K04D7.5A,K08F8.6,ZK945.3,C56E10.1,K04G2.8B,F47A4.2,R05D3.11,C03B8.4,F38A6.1A,R10E11.1A,K06C4.3,F07B7.10,K08E4.1,C26C6.5A,F20H11.2,C27A12.2,T05E8.3,F09C6.9,C09H6.1B,C06G4.1,R10E4.2R
GO:BP	regulation of signal transduction	GO:0009966	0.0010972	2.95971	323	479	15	46934	C01B7.6,C47D12.1B,F42A10.2C,F55G1.4,T24H7.2,K04G2.8B,F47A4.2,F55H12.3,Y43H11AL.3,T14G8.1,C34D4.14H,M79.1A,F20H11.2,C02H7.3A,D2085.5A
GO:BP	response to chemical	GO:0042221	0.00116628	2.9332	959	465	27	46934	Y22F5A.6,Y6E2A.4,C52E12.2B,C01B7.6,F53A9.2,K12H4.8,B0222.9,C10C5.6C,ZK617.1I.1,B0261.2A,C48D5.1A,C05A9.1A,T12A7.1.2,C54D1.3,T24H7.2,T04D3.4A,F58A3.2A.2,F38A6.1A,F41B5.2,C26C6.5A,M01A10.2A,K11G9.6,B0495.10A,Y110A7A.16,T10H4.11,F53A9.7,C02H7.3A
GO:BP	meiosis II cell cycle process	GO:0061983	0.00121404	2.91577	23	420	5	46934	H38K22.1,Y43H11AL.3,F29D11.2,C25G4.5,D2085.4
GO:BP	regulation of transcription, DNA-templated	GO:0006355	0.00121405	2.91576	1038	457	28	46934	C25D7.3,ZK1067.1C,F26D12.1C,F01G4.1,T04A8.14,F02E9.4A,ZK593.4A,F26F12.7,C48D5.1A,K04D7.5A,K08F8.6,C56E10.1,K04G2.8B,F47A4.2,R05D3.11,C03B8.4,F38A6.1A,R10E11.1A,K06C4.3,F07B7.10,K08E4.1,C26C6.5A,F20H11.2,C27A12.2,T05E8.3,F09C6.9,C09H6.1B,C06G4.1
GO:BP	regulation of nucleic acid-templated transcription	GO:1903506	0.0012366	2.90777	1039	457	28	46934	C25D7.3,ZK1067.1C,F26D12.1C,F01G4.1,T04A8.14,F02E9.4A,ZK593.4A,F26F12.7,C48D5.1A,K04D7.5A,K08F8.6,C56E10.1,K04G2.8B,F47A4.2,R05D3.11,C03B8.4,F38A6.1A,R10E11.1A,K06C4.3,F07B7.10,K08E4.1,C26C6.5A,F20H11.2,C27A12.2,T05E8.3,F09C6.9,C09H6.1B,C06G4.1
GO:BP	regulation of RNA biosynthetic process	GO:2001141	0.00125953	2.89979	1040	457	28	46934	C25D7.3,ZK1067.1C,F26D12.1C,F01G4.1,T04A8.14,F02E9.4A,ZK593.4A,F26F12.7,C48D5.1A,K04D7.5A,K08F8.6,C56E10.1,K04G2.8B,F47A4.2,R05D3.11,C03B8.4,F38A6.1A,R10E11.1A,K06C4.3,F07B7.10,K08E4.1,C26C6.5A,F20H11.2,C27A12.2,T05E8.3,F09C6.9,C09H6.1B,C06G4.1
GO:BP	regulation of protein localization	GO:0032880	0.00128598	2.89076	142	466	10	46934	C52E12.2B,T21E12.4,F55G1.4,C45G3.1,Y43H11AL.3,ZK669.1B,C02F5.1,M01A10.2A,F31B12.1C,F41H10.4
GO:BP	protein retention in Golgi apparatus	GO:0045053	0.00130385	2.88477	2	63	2	46934	C25H3.11,T08G11.1B
GO:BP	male sex differentiation	GO:0046661	0.00130956	2.88287	136	195	7	46934	ZK112.7,F20G4.3,ZK1067.1C,F35G12.8,F02E9.4A,F18C12.2B,C48B6.6B
GO:BP	positive regulation of nitrogen compound metabolic process	GO:0051173	0.00131094	2.88242	508	437	18	46934	C01B7.6,K12H4.8,ZK1067.1C,C10C5.6C,F01G4.1,T04A8.14,B0261.2A,ZK783.4,C48D5.1A,K04G2.8B,F47A4.2,C03B8.4,F38A6.1A,C14C10.5A,R10E11.1A,C26C6.5A,C34D4.14H,T05E8.3
GO:BP	spermatogenesis	GO:0007283	0.00134942	2.86985	63	430	7	46934	C47D12.1B,F26A3.3,ZK524.2E,F48C1.7,R10E11.1A,M79.1A,Y110A7A.16
GO:BP	regionalization	GO:0003002	0.0013823	2.8594	95	407	8	46934	F20G4.3,F26A3.3,C48B4.4D,C02F4.1,D2005.5,T05H10.1,F54C8.3,W10C6.1
GO:BP	process utilizing autophagic mechanism	GO:0061919	0.00138791	2.85764	113	341	8	46934	C10C5.6C,M03A8.2,B0261.2A,C56C10.12,Y39G10AR.10,C48B6.6B,F38A6.1A,C06G3.6
GO:BP	autophagy	GO:0006914	0.00138791	2.85764	113	341	8	46934	C10C5.6C,M03A8.2,B0261.2A,C56C10.12,Y39G10AR.10,C48B6.6B,F38A6.1A,C06G3.6
GO:BP	regulation of nematode larval development	GO:0061062	0.00141489	2.84928	112	345	8	46934	C47D12.1B,F26F12.7,K04G2.8B,C27B7.4,F47A4.2,R05D3.11,C03B8.4,T14G8.1
GO:BP	negative regulation of cell cycle phase transition	GO:1901988	0.00144519	2.84007	66	414	7	46934	T06E4.3A,C47D12.1B,F55G1.4,C43E11.3A,Y43H11AL.3,C02F5.1,M79.1A
GO:BP	regulation of post-embryonic development	GO:0048580	0.00151303	2.82015	113	345	8	46934	C47D12.1B,F26F12.7,K04G2.8B,C27B7.4,F47A4.2,R05D3.11,C03B8.4,T14G8.1
GO:BP	negative regulation of cell cycle	GO:0045786	0.00156803	2.80465	95	414	8	46934	T06E4.3A,C47D12.1B,F55G1.4,R05D3.11,C43E11.3A,Y43H11AL.3,C02F5.1,M79.1A
GO:BP	organonitrogen compound catabolic process	GO:1901565	0.00158206	2.80078	542	458	19	46934	Y51A2D.8,Y22F5A.6,ZK1067.1C,F30A10.10,K04G2.8B,Y42A5A.1,K02C4.3,F47H4.10,C14C10.5A,C32E8.11,T05H10.1,F54C8.3,F10G7.10A,W10C6.1,F36F2.3A,C34D4.14H,D2085.4,Y75B8A.4,F57C12.2
GO:BP	establishment or maintenance of cell polarity	GO:0007163	0.00158506	2.79995	109	251	7	46934	T21E12.4,C48B4.4D,C45G3.1,ZK265.1A,C02F4.1,C01B7.4,ZK593.5C
GO:BP	regulation of transport	GO:0051049	0.00181624	2.74083	260	466	13	46934	C52E12.2B,T21E12.4,F18C12.2B,C48B4.4D,C02F4.1,C48A7.1A,C46C2.1Q,M01A10.2A,F31B12.1C,C54D2.5A,M79.1A,C02H7.3A,F41H10.4
GO:BP	regulation of embryonic development	GO:0045995	0.00184609	2.73375	31	332	5	46934	F20G4.3,F52B10.1,K04G2.8B,C43E11.3A,B0495.2
GO:BP	sister chromatid cohesion	GO:0007062	0.00189403	2.72261	28	372	5	46934	H38K22.1,C27A2.1,F28B3.7A,Y43H11AL.3,Y47D3A.26A
GO:BP	mitotic chromosome condensation	GO:0007076	0.0019383	2.71258	12	408	4	46934	F35G12.8,R13G10.1,Y110A7A.1B,F29D11.2
GO:BP	mRNA catabolic process	GO:0006402	0.00195748	2.7083	90	315	7	46934	C01B7.6,F20G4.1,Y47H10A.5,C48B6.6B,C14A4.4B,M01G12.9,F01G4.3
GO:BP	establishment of spindle localization	GO:0051293	0.00197229	2.70503	72	253	6	46934	T21E12.4,C48B4.4D,C45G3.1,C02F4.1,ZK593.5C,C07H6.3
GO:BP	ribosome biogenesis	GO:0042254	0.00208473	2.68095	200	431	11	46934	C16A3.3,F55F10.1B,F54C9.9,F26E4.10B,C14A4.4B,F19F10.9,F27C1.6.1,F18C12.3,H06I04.3B,F58B3.4,ZK546.14B.1
GO:BP	obsolete modulation of age-related behavioral decline	GO:0090647	0.00210869	2.67599	4	422	3	46934	ZK617.1I.1,ZK783.4,C49F5.2
GO:BP	male gamete generation	GO:0048232	0.00227327	2.64335	68	430	7	46934	C47D12.1B,F26A3.3,ZK524.2E,F48C1.7,R10E11.1A,M79.1A,Y110A7A.16
GO:BP	histone modification	GO:0016570	0.00230331	2.63765	167	422	10	46934	F02E9.4A,ZK593.4A,ZK783.4,W04A8.7,C01H6.9,R05D3.11,F36A2.13.2,R10E11.1A,R05D3.4A,C49F5.2
GO:BP	meiosis I cell cycle process	GO:0061982	0.0023351	2.63169	70	419	7	46934	C27A2.1,C43E11.3A,Y43H11AL.3,C02F5.1,F54C8.3,T04A8.15,F09E8.3A
GO:BP	response to inorganic substance	GO:0010035	0.002433	2.61386	121	460	9	46934	Y22F5A.6,F53A9.2,B0261.2A,C05A9.1A,T12A7.1.2,F38A6.1A,K11G9.6,B0495.10A,F53A9.7
GO:BP	spindle localization	GO:0051653	0.0025078	2.60071	75	253	6	46934	T21E12.4,C48B4.4D,C45G3.1,C02F4.1,ZK593.5C,C07H6.3
GO:BP	vesicle-mediated transport	GO:0016192	0.00254244	2.59475	480	485	18	46934	C52E12.2B,T19D12.5,F59A2.6,F20G4.1,ZK524.2E,D1022.7B.1,Y47G6A.23,F18C12.2B,C48B4.4D,C02F4.1,C14A4.4B,K04G2.8B,C13F10.4,T10G3.5A,M01A10.2A,M79.1A,F41H10.4,ZK370.3A.1
GO:BP	ubiquitin-dependent protein catabolic process	GO:0006511	0.00267123	2.57329	274	458	13	46934	ZK1067.1C,F30A10.10,K02C4.3,F47H4.10,C32E8.11,T05H10.1,F54C8.3,F10G7.10A,W10C6.1,F36F2.3A,C34D4.14H,D2085.4,F57C12.2
GO:BP	cell junction organization	GO:0034330	0.00270175	2.56835	121	466	9	46934	C52E12.2B,C01B7.6,ZK524.2E,C01B7.4,ZK669.1B,F56A3.4,C10H11.9,C34D4.14H,F41H10.4
GO:BP	cell motility	GO:0048870	0.00309289	2.50964	201	447	11	46934	F33D4.2A,F57B7.4,C48B4.4D,C02F4.1,K04G2.8B,F58A3.2A.2,ZK669.1B,R10E11.1A,C04G6.3,M79.1A,W03F8.5A
GO:BP	localization of cell	GO:0051674	0.00309289	2.50964	201	447	11	46934	F33D4.2A,F57B7.4,C48B4.4D,C02F4.1,K04G2.8B,F58A3.2A.2,ZK669.1B,R10E11.1A,C04G6.3,M79.1A,W03F8.5A
GO:BP	positive regulation of striated muscle contraction	GO:0045989	0.00309358	2.50954	5	354	3	46934	ZK617.1I.1,C48A7.1A,C09D1.1E
GO:BP	protein-containing complex assembly	GO:0065003	0.00313812	2.50333	548	389	17	46934	C25D7.3,R31.1A,ZK524.2E,B0261.2A,C50C3.6,F55F10.1B,F55G1.4,B0523.5,W04A8.7,B0496.3E.1,F22F1.1,ZK1055.1,C02F5.1,C09D1.1E,M163.3,T05E7.3,M01A10.2A
GO:BP	regulation of cytoskeleton organization	GO:0051493	0.00315896	2.50046	119	255	7	46934	R07G3.3B,R31.1A,ZK617.1I.1,B0523.5,C43G2.2B,C07H6.3,K04G2.8B
GO:BP	genitalia development	GO:0048806	0.00331346	2.47972	58	195	5	46934	ZK1067.1C,F26A3.8A,F33D4.2A,F02E9.4A,C48B6.6B
GO:BP	behavior	GO:0007610	0.00333632	2.47673	602	282	15	46934	Y6E2A.4,C52E12.2B,C01B7.6,H23L24.3B,K12H4.8,T07H8.4C,F33D4.2A,ZK617.1I.1,ZK524.2E,F18C12.2B,R107.8,C54D1.3,T04D3.4A,F58A3.2A.2,C48A7.1A
GO:BP	modification-dependent protein catabolic process	GO:0019941	0.00337982	2.47111	280	458	13	46934	ZK1067.1C,F30A10.10,K02C4.3,F47H4.10,C32E8.11,T05H10.1,F54C8.3,F10G7.10A,W10C6.1,F36F2.3A,C34D4.14H,D2085.4,F57C12.2
GO:BP	metaphase/anaphase transition of cell cycle	GO:0044784	0.00341765	2.46627	28	420	5	46934	F55G1.4,C02F5.1,F54C8.3,W10C6.1,D2085.4
GO:BP	negative regulation of signal transduction	GO:0009968	0.00345123	2.46203	140	414	9	46934	C01B7.6,C47D12.1B,T24H7.2,K04G2.8B,F47A4.2,F55H12.3,T14G8.1,C34D4.14H,M79.1A
GO:BP	establishment of mitotic sister chromatid cohesion	GO:0034087	0.00358929	2.44499	5	372	3	46934	F28B3.7A,Y43H11AL.3,Y47D3A.26A
GO:BP	protein-containing complex disassembly	GO:0032984	0.00403063	2.39463	70	295	6	46934	R31.1A,C56C10.12,B0523.5,C07H6.3,K04G2.8B,EEED8.5
GO:BP	maintenance of location	GO:0051235	0.00434988	2.36152	90	132	5	46934	C25H3.11,T08G11.1B,T21E12.4,K11C4.5C,F33D4.2A
GO:BP	actin cytoskeleton organization	GO:0030036	0.00436499	2.36002	197	384	10	46934	R31.1A,ZK617.1I.1,T10H10.1,B0523.5,F10G8.8A,B0496.3E.1,F59A6.5,C09D1.1E,T05E7.3,C10H11.9
GO:BP	meiotic spindle organization	GO:0000212	0.00449803	2.34698	17	342	4	46934	C45G3.1,T06E4.1,ZK1055.1,C02F5.1
GO:BP	regulation of cell projection organization	GO:0031344	0.00459146	2.33805	93	347	7	46934	C01B7.6,T21E12.4,F33D4.2A,C43G2.2B,ZK593.5C,F58A3.2A.2,R10E11.1A
GO:BP	dense core granule cytoskeletal transport	GO:0099519	0.00460854	2.33644	2	118	2	46934	C52E12.2B,T21E12.4
GO:BP	anterograde neuronal dense core vesicle transport	GO:1990048	0.00460854	2.33644	2	118	2	46934	C52E12.2B,T21E12.4
GO:BP	mitotic sister chromatid cohesion	GO:0007064	0.00481983	2.31697	16	372	4	46934	H38K22.1,F28B3.7A,Y43H11AL.3,Y47D3A.26A
GO:BP	regulation of chromosome separation	GO:1905818	0.00488316	2.3113	30	420	5	46934	F55G1.4,C02F5.1,F54C8.3,W10C6.1,D2085.4
GO:BP	telomere maintenance	GO:0000723	0.00529395	2.27622	27	478	5	46934	T06E4.3A,T04H1.4B.1,C47D12.1B,F18C5.2,F25H2.13.2
GO:BP	tube development	GO:0035295	0.00542226	2.26582	104	447	8	46934	R31.1A,F26F12.7,ZK265.1A,K04G2.8B,F58A3.2A.2,F38A6.1A,C10H11.9,W03F8.5A
GO:BP	negative regulation of signaling	GO:0023057	0.00542767	2.26539	148	414	9	46934	C01B7.6,C47D12.1B,T24H7.2,K04G2.8B,F47A4.2,F55H12.3,T14G8.1,C34D4.14H,M79.1A
GO:BP	negative regulation of cell communication	GO:0010648	0.00542767	2.26539	148	414	9	46934	C01B7.6,C47D12.1B,T24H7.2,K04G2.8B,F47A4.2,F55H12.3,T14G8.1,C34D4.14H,M79.1A
GO:BP	anterior/posterior axis specification	GO:0009948	0.0054764	2.2615	54	407	6	46934	F20G4.3,F26A3.3,D2005.5,T05H10.1,F54C8.3,W10C6.1
GO:BP	actin filament-based process	GO:0030029	0.00568243	2.24547	203	384	10	46934	R31.1A,ZK617.1I.1,T10H10.1,B0523.5,F10G8.8A,B0496.3E.1,F59A6.5,C09D1.1E,T05E7.3,C10H11.9
GO:BP	nuclear-transcribed mRNA catabolic process	GO:0000956	0.00585578	2.23242	70	315	6	46934	F20G4.1,Y47H10A.5,C48B6.6B,C14A4.4B,M01G12.9,F01G4.3
GO:BP	protein-DNA complex assembly	GO:0065004	0.00593468	2.2266	92	365	7	46934	C25D7.3,F55G1.4,W04A8.7,F22F1.1,ZK1055.1,C02F5.1,M163.3
GO:BP	regulation of transcription by RNA polymerase II	GO:0006357	0.00600366	2.22158	708	457	21	46934	C25D7.3,F26D12.1C,F01G4.1,T04A8.14,F02E9.4A,F26F12.7,C48D5.1A,K08F8.6,C56E10.1,K04G2.8B,F47A4.2,R05D3.11,C03B8.4,F38A6.1A,R10E11.1A,K08E4.1,C26C6.5A,C27A12.2,F09C6.9,C09H6.1B,C06G4.1
GO:BP	TOR signaling	GO:0031929	0.0061222	2.21309	31	195	4	46934	C47D12.1B,C10C5.6C,B0261.2A,C48B6.6B
GO:BP	spindle assembly	GO:0051225	0.00618152	2.2089	43	302	5	46934	R07G3.3B,F55G1.4,C07H6.3,T06E4.1,ZK1055.1
GO:BP	telomere organization	GO:0032200	0.00639094	2.19443	28	478	5	46934	T06E4.3A,T04H1.4B.1,C47D12.1B,F18C5.2,F25H2.13.2
GO:BP	establishment of spindle orientation	GO:0051294	0.00654246	2.18426	52	251	5	46934	T21E12.4,C48B4.4D,C45G3.1,C02F4.1,ZK593.5C
GO:BP	mitotic sister chromatid separation	GO:0051306	0.00683674	2.16515	33	407	5	46934	F55G1.4,T06E4.1,C02F5.1,F54C8.3,W10C6.1
GO:BP	regulation of cell shape	GO:0008360	0.00709622	2.14897	17	384	4	46934	F20G4.3,F52B10.1,K04G2.8B,C10H11.9
GO:BP	actomyosin structure organization	GO:0031032	0.00731514	2.13578	60	384	6	46934	ZK617.1I.1,B0523.5,B0496.3E.1,F59A6.5,C09D1.1E,C10H11.9
GO:BP	cellular component morphogenesis	GO:0032989	0.0074499	2.12785	253	251	9	46934	C52E12.2B,C01B7.6,T21E12.4,ZK617.1I.1,B0523.5,C43G2.2B,B0496.3E.1,R107.8,ZK593.5C
GO:BP	peptidyl-amino acid modification	GO:0018193	0.00749431	2.12527	484	422	16	46934	H23L24.3B,T19D12.5,ZK1067.1C,ZK617.1I.1,ZK783.4,W04A8.7,C01H6.9,F59A6.5,R05D3.11,F58A3.2A.2,R90.1,R10E11.1A,C10H11.9,F59F3.1,M79.1A,C49F5.2
GO:BP	nucleic acid phosphodiester bond hydrolysis	GO:0090305	0.00756495	2.12119	158	306	8	46934	T04H1.4B.1,K12H4.8,Y47H10A.5,F54C9.9,F26E4.10B,C14A4.4B,K08H10.7,M01G12.9
GO:BP	positive regulation of presynapse assembly	GO:1905608	0.00765751	2.11591	3	88	2	46934	C52E12.2B,C01B7.6
GO:BP	small GTPase mediated signal transduction	GO:0007264	0.00774184	2.11116	102	479	8	46934	C02F4.1,F46H5.4,T14G8.1,C10H11.9,F31B12.1C,F20H11.2,C02H7.3A,D2085.5A
GO:BP	vesicle localization	GO:0051648	0.00818301	2.08709	66	355	6	46934	C52E12.2B,T21E12.4,T10H10.1,C02F4.1,Y49E10.23A,F56E3.3B
GO:BP	regulation of autophagosome assembly	GO:2000785	0.00831948	2.0799	12	177	3	46934	C10C5.6C,C56C10.12,Y39G10AR.10
GO:BP	regulation of vacuole organization	GO:0044088	0.00831948	2.0799	12	177	3	46934	C10C5.6C,C56C10.12,Y39G10AR.10
GO:BP	regulation of protein depolymerization	GO:1901879	0.00851538	2.0698	26	255	4	46934	R31.1A,B0523.5,C07H6.3,K04G2.8B
GO:BP	cell migration	GO:0016477	0.00938734	2.02746	185	447	10	46934	F33D4.2A,F57B7.4,C48B4.4D,C02F4.1,K04G2.8B,F58A3.2A.2,ZK669.1B,R10E11.1A,M79.1A,W03F8.5A
GO:BP	positive regulation of cellular component biogenesis	GO:0044089	0.00941388	2.02623	48	294	5	46934	C52E12.2B,C01B7.6,F55G1.4,R05D3.11,Y43H11AL.3
GO:BP	anatomical structure formation involved in morphogenesis	GO:0048646	0.00943088	2.02545	141	354	8	46934	ZK617.1I.1,B0523.5,B0496.3E.1,ZK265.1A,R107.8,K04G2.8B,F48C1.7,C09D1.1E
GO:BP	histone H3-K9 methylation	GO:0051567	0.0104028	1.98285	6	422	3	46934	ZK783.4,R05D3.11,C49F5.2
GO:BP	tissue development	GO:0009888	0.0104512	1.98083	198	255	8	46934	ZK112.7,C33D9.1B,R31.1A,B0261.2A,F26E4.10B,R107.8,C01B7.4,K04G2.8B
GO:BP	establishment of protein localization	GO:0045184	0.0106485	1.97271	451	466	16	46934	R06B9.1,C25H3.11,T08G11.1B,C52E12.2B,K04G2.8B,Y43H11AL.3,F48F7.7,F25G6.9,C02F5.1,M01A10.2A,F31B12.1C,Y75B8A.4,F11A10.4B,C03D6.4,C35A5.8,F41H10.4
GO:BP	autophagosome organization	GO:1905037	0.0106652	1.97203	39	177	4	46934	C10C5.6C,M03A8.2,C56C10.12,Y39G10AR.10
GO:BP	autophagosome assembly	GO:0000045	0.0106652	1.97203	39	177	4	46934	C10C5.6C,M03A8.2,C56C10.12,Y39G10AR.10
GO:BP	regulation of sister chromatid segregation	GO:0033045	0.0107222	1.96972	35	420	5	46934	F55G1.4,C02F5.1,F54C8.3,W10C6.1,D2085.4
GO:BP	response to metal ion	GO:0010038	0.0113622	1.94454	81	460	7	46934	Y22F5A.6,F53A9.2,C05A9.1A,T12A7.1.2,K11G9.6,B0495.10A,F53A9.7
GO:BP	stress response to copper ion	GO:1990169	0.0116662	1.93307	11	218	3	46934	Y22F5A.6,F53A9.2,C05A9.1A
GO:BP	gonad morphogenesis	GO:0035262	0.0118109	1.92772	47	150	4	46934	K12H4.8,F26A3.8A,F33D4.2A,F57B7.4
GO:BP	meiosis I	GO:0007127	0.0119665	1.92203	60	419	6	46934	C27A2.1,C43E11.3A,Y43H11AL.3,C02F5.1,T04A8.15,F09E8.3A
GO:BP	regulation of response to DNA damage stimulus	GO:2001020	0.012663	1.89746	32	478	5	46934	C01B7.6,F36A2.13.2,Y43H11AL.3,M79.1A,F25H2.13.2
GO:BP	protein localization to Golgi apparatus	GO:0034067	0.0130046	1.8859	5	63	2	46934	C25H3.11,T08G11.1B
GO:BP	protein localization to cell junction	GO:1902414	0.013104	1.8826	33	466	5	46934	C52E12.2B,T21E12.4,F18C12.2B,ZK669.1B,F41H10.4
GO:BP	muscle system process	GO:0003012	0.0133327	1.87508	72	354	6	46934	C52E12.2B,F33D4.2A,ZK617.1I.1,C48A7.1A,ZK669.1B,C09D1.1E
GO:BP	muscle contraction	GO:0006936	0.0133327	1.87508	72	354	6	46934	C52E12.2B,F33D4.2A,ZK617.1I.1,C48A7.1A,ZK669.1B,C09D1.1E
GO:BP	anatomical structure maturation	GO:0071695	0.0138154	1.85964	55	133	4	46934	C52E12.2B,T21E12.4,F33D4.2A,F26A3.3
GO:BP	cell maturation	GO:0048469	0.0138154	1.85964	55	133	4	46934	C52E12.2B,T21E12.4,F33D4.2A,F26A3.3
GO:BP	endocytosis	GO:0006897	0.0141772	1.84841	179	485	10	46934	T19D12.5,Y47G6A.23,F18C12.2B,C48B4.4D,C02F4.1,K04G2.8B,C13F10.4,T10G3.5A,M79.1A,ZK370.3A.1
GO:BP	positive regulation of chromosome organization	GO:2001252	0.0146139	1.83523	9	294	3	46934	F55G1.4,R05D3.11,Y43H11AL.3
GO:BP	positive regulation of organelle organization	GO:0010638	0.0146517	1.83411	72	360	6	46934	ZK617.1I.1,F55G1.4,C07H6.3,R05D3.11,Y43H11AL.3,F54C8.3
GO:BP	microtubule cytoskeleton organization involved in mitosis	GO:1902850	0.0154589	1.81082	110	353	7	46934	R07G3.3B,F55G1.4,C48B4.4D,C02F4.1,ZK593.5C,C07H6.3,F56A3.4
GO:BP	post-transcriptional regulation of gene expression	GO:0010608	0.0167254	1.77662	281	314	10	46934	C01B7.6,K12H4.8,F26A3.8A,F26A3.3,B0261.2A,M01G12.12,ZK945.3,F10B5.7,F38A6.1A,D2005.5
GO:BP	digestive tract development	GO:0048565	0.0188704	1.72422	90	447	7	46934	R31.1A,F26F12.7,K04G2.8B,F58A3.2A.2,F38A6.1A,C10H11.9,W03F8.5A
GO:BP	digestive system development	GO:0055123	0.0188704	1.72422	90	447	7	46934	R31.1A,F26F12.7,K04G2.8B,F58A3.2A.2,F38A6.1A,C10H11.9,W03F8.5A
GO:BP	meiotic sister chromatid segregation	GO:0045144	0.0191868	1.717	20	415	4	46934	H38K22.1,Y43H11AL.3,F29D11.2,C25G4.5
GO:BP	cytoplasmic microtubule organization	GO:0031122	0.0192891	1.71469	24	342	4	46934	T21E12.4,ZK593.5C,C07H6.3,C02F5.1
GO:BP	DNA damage checkpoint signaling	GO:0000077	0.0195609	1.70861	40	414	5	46934	T06E4.3A,C47D12.1B,C43E11.3A,Y43H11AL.3,M79.1A
GO:BP	establishment of sister chromatid cohesion	GO:0034085	0.0197469	1.7045	8	372	3	46934	F28B3.7A,Y43H11AL.3,Y47D3A.26A
GO:BP	regulation of supramolecular fiber organization	GO:1902903	0.0215834	1.66588	75	370	6	46934	R31.1A,ZK617.1I.1,B0523.5,C07H6.3,K04G2.8B,T05E7.3
GO:BP	nitrogen compound transport	GO:0071705	0.0216042	1.66546	642	466	19	46934	R06B9.1,C25H3.11,T08G11.1B,C52E12.2B,R07G3.3B,C16A3.8.1,Y53C12A.2,F20D12.2,K04G2.8B,F48F7.7,F25G6.9,M01A10.2A,F31B12.1C,Y75B8A.4,F11A10.4B,C03D6.4,C35A5.8,C02H7.3A,F41H10.4
GO:BP	regulation of protein metabolic process	GO:0051246	0.022089	1.65582	476	469	16	46934	K11D12.6,T07H8.4C,ZK1067.1C,C10C5.6C,B0261.2A,ZK783.4,F13D2.1A,ZK945.3,K04G2.8B,F36A2.13.2,F38A6.1A,C14C10.5A,C28G1.2,C34D4.14H,C03D6.4,R10E4.2R
GO:BP	negative regulation of response to stimulus	GO:0048585	0.0226344	1.64523	177	414	9	46934	C01B7.6,C47D12.1B,T24H7.2,K04G2.8B,F47A4.2,F55H12.3,T14G8.1,C34D4.14H,M79.1A
GO:BP	meiosis II	GO:0007135	0.0235361	1.62827	21	415	4	46934	H38K22.1,Y43H11AL.3,F29D11.2,C25G4.5
GO:BP	DNA biosynthetic process	GO:0071897	0.0239069	1.62148	29	296	4	46934	T04H1.4B.1,W03A3.2,ZK675.2,Y37B11A.2
GO:BP	regulation of hydrolase activity	GO:0051336	0.0243172	1.61409	193	479	10	46934	K11D12.6,T07H8.4C,F13D2.1A,T22C1.10B,F46H5.4,C14C10.5A,ZK669.1B,C28G1.2,C03D6.4,D2085.5A
GO:BP	regulation of microtubule-based process	GO:0032886	0.0245564	1.60984	67	255	5	46934	C52E12.2B,R07G3.3B,C43G2.2B,C07H6.3,K04G2.8B
GO:BP	regulation of protein-containing complex disassembly	GO:0043244	0.0255282	1.59298	34	255	4	46934	R31.1A,B0523.5,C07H6.3,K04G2.8B
GO:BP	regulation of cell migration	GO:0030334	0.0261094	1.5832	102	414	7	46934	F33D4.2A,F57B7.4,C48B4.4D,C02F4.1,K04G2.8B,R10E11.1A,M79.1A
GO:BP	metaphase/anaphase transition of mitotic cell cycle	GO:0007091	0.0264834	1.57703	22	407	4	46934	F55G1.4,C02F5.1,F54C8.3,W10C6.1
GO:BP	anterior/posterior pattern specification	GO:0009952	0.0268273	1.57142	71	407	6	46934	F20G4.3,F26A3.3,D2005.5,T05H10.1,F54C8.3,W10C6.1
GO:BP	gene silencing by RNA	GO:0031047	0.0269594	1.56929	194	386	9	46934	K12H4.8,F26A3.8A,F26A3.3,F26E4.10B,M01G12.12,ZK1067.2B,F10B5.7,D2005.5,C05C10.2A
GO:BP	female gamete generation	GO:0007292	0.027774	1.55636	175	430	9	46934	ZK1067.1C,F33D4.2A,F26A3.3,ZK524.2E,C48D5.1A,D2005.5,F48C1.7,C10H11.9,Y110A7A.16
GO:BP	histone H3-K9 modification	GO:0061647	0.0287397	1.54152	8	422	3	46934	ZK783.4,R05D3.11,C49F5.2
GO:BP	positive regulation of molecular function	GO:0044093	0.0289381	1.53853	197	479	10	46934	C33D9.1B,ZK1067.1C,C10C5.6C,F58A3.2A.2,C46C2.1Q,F46H5.4,C14C10.5A,ZK669.1B,F59F3.1,D2085.5A
GO:BP	cell projection organization	GO:0030030	0.0291706	1.53505	353	267	10	46934	F21H11.2A,C52E12.2B,C33D9.1B,C01B7.6,T21E12.4,F33D4.2A,C43G2.2B,R107.8,ZK593.5C,F58A3.2A.2
GO:BP	homologous recombination	GO:0035825	0.0296417	1.5281	43	419	5	46934	C27A2.1,C43E11.3A,Y43H11AL.3,T04A8.15,F09E8.3A
GO:BP	reciprocal meiotic recombination	GO:0007131	0.0296417	1.5281	43	419	5	46934	C27A2.1,C43E11.3A,Y43H11AL.3,T04A8.15,F09E8.3A
GO:BP	reciprocal homologous recombination	GO:0140527	0.0296417	1.5281	43	419	5	46934	C27A2.1,C43E11.3A,Y43H11AL.3,T04A8.15,F09E8.3A
GO:BP	response to copper ion	GO:0046688	0.0317316	1.49851	15	218	3	46934	Y22F5A.6,F53A9.2,C05A9.1A
GO:BP	regulation of cell motility	GO:2000145	0.0334324	1.47583	106	414	7	46934	F33D4.2A,F57B7.4,C48B4.4D,C02F4.1,K04G2.8B,R10E11.1A,M79.1A
GO:BP	regulation of plasma membrane bounded cell projection organization	GO:0120035	0.0350989	1.45471	87	347	6	46934	C01B7.6,T21E12.4,F33D4.2A,C43G2.2B,ZK593.5C,R10E11.1A
GO:BP	regulation of distal tip cell migration	GO:1903354	0.0384249	1.41539	28	347	4	46934	F57B7.4,C48B4.4D,C02F4.1,R10E11.1A
GO:BP	establishment of meiotic spindle localization	GO:0051295	0.038461	1.41498	9	407	3	46934	T21E12.4,C45G3.1,W10C6.1
GO:BP	cellular nitrogen compound biosynthetic process	GO:0044271	0.0385891	1.41354	2668	490	50	46934	T04H1.4B.1,C25D7.3,ZK1067.1C,F26A3.8A,W03A3.2,F26D12.1C,F26A3.3,F01G4.1,T04A8.14,F02E9.4A,ZK593.4A,B0261.2A,F26F12.7,C48D5.1A,W04A8.7,M01G12.12,K04D7.5A,K08F8.6,ZK945.3,C56E10.1,K04G2.8B,T04D3.4A,F47A4.2,R05D3.11,C03B8.4,F10B5.7,ZK675.2,Y37B11A.2,F38A6.1A,R10E11.1A,C41D11.7,C26C6.1A,K06C4.3,F07B7.10,K08E4.1,C42D4.8,C26C6.5A,F20H11.2,C27A12.2,Y105E8A.23A,Y110A7A.16,T05E8.3,ZC443.4,F09C6.9,C09H6.1B…
GO:BP	regulation of cellular protein metabolic process	GO:0032268	0.0386356	1.41301	446	469	15	46934	K11D12.6,T07H8.4C,ZK1067.1C,C10C5.6C,B0261.2A,ZK783.4,F13D2.1A,ZK945.3,F36A2.13.2,F38A6.1A,C14C10.5A,C28G1.2,C34D4.14H,C03D6.4,R10E4.2R
GO:BP	nervous system development	GO:0007399	0.0386937	1.41236	418	282	11	46934	F21H11.2A,C52E12.2B,F20G4.3,C01B7.6,T21E12.4,F42A10.2C,C43G2.2B,C01B7.4,ZK593.5C,K04G2.8B,C48A7.1A
GO:BP	DNA duplex unwinding	GO:0032508	0.0386957	1.41234	40	478	5	46934	T04H1.4B.1,H06O01.2,F18C5.2,T14G8.1,F25H2.13.2
GO:BP	DNA geometric change	GO:0032392	0.0386957	1.41234	40	478	5	46934	T04H1.4B.1,H06O01.2,F18C5.2,T14G8.1,F25H2.13.2
GO:BP	regulation of dendrite morphogenesis	GO:0048814	0.0387252	1.41201	14	251	3	46934	T21E12.4,C43G2.2B,ZK593.5C
GO:BP	regulation of dendrite development	GO:0050773	0.0387252	1.41201	14	251	3	46934	T21E12.4,C43G2.2B,ZK593.5C
GO:BP	DNA integrity checkpoint signaling	GO:0031570	0.0390179	1.40874	46	414	5	46934	T06E4.3A,C47D12.1B,C43E11.3A,Y43H11AL.3,M79.1A
GO:BP	regulation of muscle system process	GO:0090257	0.0407449	1.38993	54	354	5	46934	C52E12.2B,ZK617.1I.1,C48A7.1A,ZK669.1B,C09D1.1E
GO:BP	regulation of muscle contraction	GO:0006937	0.0407449	1.38993	54	354	5	46934	C52E12.2B,ZK617.1I.1,C48A7.1A,ZK669.1B,C09D1.1E
GO:BP	positive regulation of RNA metabolic process	GO:0051254	0.0412926	1.38413	321	437	12	46934	C01B7.6,K12H4.8,F01G4.1,T04A8.14,C48D5.1A,K04G2.8B,F47A4.2,C03B8.4,F38A6.1A,R10E11.1A,C26C6.5A,T05E8.3
GO:BP	lipid metabolic process	GO:0006629	0.0415581	1.38134	564	463	17	46934	Y65B4BR.1,T06E4.3A,W03F9.4,F46B6.8,C01G6.7,Y48G9A.10,F01G10.3B,H28G03.6,R05D3.4A,T02D1.5,F31B12.1C,C04G6.3,F59F4.1,H06H21.10B,Y46H3A.5,F25E2.3,K05B2.4
GO:BP	regulation of chromosome segregation	GO:0051983	0.0417604	1.37924	46	420	5	46934	F55G1.4,C02F5.1,F54C8.3,W10C6.1,D2085.4
GO:BP	cell junction assembly	GO:0034329	0.0422376	1.3743	76	412	6	46934	C52E12.2B,C01B7.6,C01B7.4,ZK669.1B,C10H11.9,C34D4.14H
GO:BP	regulation of cytoplasmic transport	GO:1903649	0.0429849	1.36668	19	188	3	46934	C52E12.2B,T21E12.4,F18C12.2B
GO:BP	ribonucleoprotein complex biogenesis	GO:0022613	0.0439104	1.35743	380	431	13	46934	C16A3.3,B0261.2A,C50C3.6,F55F10.1B,F54C9.9,F26E4.10B,C14A4.4B,F19F10.9,F27C1.6.1,F18C12.3,H06I04.3B,F58B3.4,ZK546.14B.1
GO:BP	regulation of reproductive process	GO:2000241	0.0441597	1.35497	236	420	10	46934	F20G4.3,F35G12.8,ZK524.2E,F18C12.2B,C48D5.1A,R05D3.11,Y43H11AL.3,F48C1.7,C34D4.14H,D2085.4
GO:BP	rRNA catabolic process	GO:0016075	0.0443369	1.35323	15	244	3	46934	K12H4.8,F26E4.10B,C14A4.4B
GO:BP	regulation of mitotic sister chromatid separation	GO:0010965	0.0448659	1.34808	25	407	4	46934	F55G1.4,C02F5.1,F54C8.3,W10C6.1
GO:BP	ubiquitin-dependent protein catabolic process via the N-end rule pathway	GO:0071596	0.0458217	1.33893	2	371	2	46934	C32E8.11,F10G7.10A
GO:BP	regulation of pharyngeal pumping	GO:0043051	0.0462476	1.33491	49	402	5	46934	C52E12.2B,F33D4.2A,ZK524.2E,C48A7.1A,C54D2.5A
GO:BP	protein targeting to vacuole	GO:0006623	0.0466547	1.3311	9	63	2	46934	C25H3.11,T08G11.1B
GO:BP	cell fate commitment	GO:0045165	0.0477625	1.32091	236	424	10	46934	F20G4.3,ZK1067.1C,F02E9.4A,R107.8,K04G2.8B,R05D3.11,F38A6.1A,T14G8.1,C34D4.14H,F20H11.2
GO:BP	vesicle transport along microtubule	GO:0047496	0.049767	1.30306	11	355	3	46934	C52E12.2B,T21E12.4,F56E3.3B
